# Supplementary material for: Integrated metabolomic and transcriptomic analysis reveal the effect of mechanical stress on sugar metabolism in tea leaves (Camellia sinensis) post-harvest
Source: PeerJ. 2023 Feb 8;11:e14869. doi: 10.7717/peerj.14869 (PMC9921968; doi:10.7717/peerj.14869)
Supplement: Supplemental Information 1 [file peerj-11-14869-s001.zip]

Archive with 14 entries (13 files):
- Supplemental Files/Fig S1-S9/
- Supplemental Files/Fig S1-S9/Fig. S1.png
- Supplemental Files/Fig S1-S9/Fig. S2 TIC of QC sample in negative mode, as revealed by mass spectrometry detection.png
- Supplemental Files/Fig S1-S9/Fig. S3 TIC of C0 sample in negative mode, as revealed by mass spectrometry detection.png
- Supplemental Files/Fig S1-S9/Fig. S4 TIC of C15 sample in negative mode, as revealed by mass spectrometry detection.png
- Supplemental Files/Fig S1-S9/Fig. S5 TIC of C15 sample in negative mode, as revealed by mass spectrometry detection.png
- Supplemental Files/Fig S1-S9/Fig. S6 TIC of quality control sample in positive mode, as revealed by mass spectrometry detection.png
- Supplemental Files/Fig S1-S9/Fig. S7 TIC of C0 sample in positive mode, as revealed by mass spectrometry detection.png
- Supplemental Files/Fig S1-S9/Fig. S8 TIC of C15 sample in positive mode, as revealed by mass spectrometry detection.png
- Supplemental Files/Fig S1-S9/Fig. S9 TIC of V15 sample in positive mode, as revealed by mass spectrometry detection.png
- Supplemental Files/Fig S1-S9/Supplemental Figure legends.docx
- Supplemental Files/Supplemental Data S1-S4.xls
- Supplemental Files/Table S1.docx
- Supplemental Files/Table S2.xls
