# Supplementary material for: Integrated metabolomic and transcriptomic analysis reveal the effect of mechanical stress on sugar metabolism in tea leaves (Camellia sinensis) post-harvest
Source: PeerJ. 2023 Feb 8;11:e14869. doi: 10.7717/peerj.14869 (PMC9921968; doi:10.7717/peerj.14869)
Supplement: Supplemental Information 1 [file peerj-11-14869-s001.zip › Supplemental Files/Supplemental Data S1-S4.xls]

## Sheet: Data S1
Data S1. Results on quality evaluation of RNA-seq datas for leaves of oolong tea with vibrating stimulus
Sample	Raw Reads	Clean reads	Clean bases	Error(%)	Q20(%)	Q30(%)	GC(%)
C0_1	75510656	74125874	11.12G	0.02	94.98	87.8	43.75
C0_2	66822050	65470988	9.82G	0.02	95.47	88.74	43.89
C0_3	74652458	73236192	10.99G	0.02	96.88	91.54	43.93
C15_1	51819976	50865078	7.63G	0.02	97.6	93.4	43.92
C15_2	46347976	45639564	6.85G	0.02	95.82	89.41	43.91
C15_3	49158030	47958504	7.19G	0.02	95.08	88.03	43.59
V15_1	54028276	52227972	7.83G	0.02	96.21	90.18	44.04
V15_2	56555338	55541472	8.33G	0.02	96.87	91.54	43.99
V15_3	69194292	68153980	10.22G	0.02	96.95	91.71	44.04

## Sheet: Data S2
Data S2. The list of all metabolites identified
Index	Q1 (Da)	Q3 (Da)	Rt (min)	Molecular Weight (Da)	Ionization model	Compounds	Class	C0-1	C0-2	C0-3	C15-1	C15-2	C15-3	V15-1	V15-2	V15-3	mix01	mix02	mix03	mix04	cpd_ID	kegg_map
pmb0115	225.1	121	3.6	224.1	[M+H]+	3-Hydroxykynurenine	Amino acid and derivatives	41264	9	37021	45812	38893	39344	36037	51869	52426	29312	47842	43473	45601	C02794	--
pmb0449	162.1	97.9	0.79	161.1	[M+H]+	2-Aminoadipic acid (L-Homoglutamic acid)	Amino acid and derivatives	203030	192010	204920	291580	218660	293940	217850	194440	192890	363220	329290	365930	412170	C00956	ko00300,ko00310,ko01100,ko01110,ko01210,ko01230
pmb0464	458.1	116.3	0.8	457.1	[M+H]+	Aspartic acid di-O-glucoside	Amino acid and derivatives	726650	677760	599010	683010	731860	650460	883920	834820	751830	1496000	1540100	1387200	1804600	--	--
pmb0468	178	161	1.64	177	[M+H]+	N-formylmethionine	Amino acid and derivatives	44908	35631	39311	29157	33806	22820	31894	34685	22570	46715	48730	44063	48871	C03145	ko00270
pmb0962	235.1	118.3	0.79	234.1	[M+H]+	Lysine butyrate	Amino acid and derivatives	251210	189610	201760	385770	258550	890320	153140	279820	220510	351190	371580	325240	528160	--	--
pmb2673	210.1	135.1	1.47	211.1	[M-H]-	3-(6-Hydroxy-3,4-dioxo-1,5-cyclohexadien-1-yl)-L-alanine	Amino acid and derivatives	12651	10463	12034	20697	15124	16570	15557	12256	9383.4	15107	12779	9762.8	10753	--	--
pmb2855	307	145	0.68	308	[M-H]-	L-Glutamine O-hexside	Amino acid and derivatives	11402	17141	15202	22297	14273	20899	17530	14946	14819	9092.5	12871	10220	10116	--	--
pmb2857	308.1	146.1	0.8	309.1	[M-H]-	L-Glutamic acid O-glucoside	Amino acid and derivatives	31531	40230	27112	35116	29467	27496	30582	27235	28830	30807	23462	17612	13051	--	--
pmb2873	214.1	134	3.94	215.1	[M-H]-	3-(2-Naphthyl)-D-alanine	Amino acid and derivatives	30759	36232	38884	45364	39605	25411	51320	43790	32477	34074	45105	49723	38108	--	--
pmb3264	611.1	306.2	1.17	612.1	[M-H]-	Glutathione oxidized	Amino acid and derivatives	637520	648710	647210	712690	587830	644300	631160	693220	694370	473510	584390	636340	544450	C00127	ko00480,ko01100
pme0006	116.1	70.1	0.8	115.063	[M+H]+	L-Proline	Amino acid and derivatives	7697200	8115100	7123700	8455600	6936000	8217200	10435000	9793800	9094400	16924000	14385000	15720000	15658000	C00148	ko00330,ko00332,ko00970,ko01100,ko01110,ko01230,ko02010
pme0008	176.1	113	0.76	175.096	[M+H]+	L-Citrulline	Amino acid and derivatives	2361900	2108600	1961100	2354100	1632200	2579600	2077000	1536000	1649700	3411800	2899200	3235200	2963700	C00327	ko00220,ko01100,ko01110,ko01230
pme0009	104	73.7	0.74	105.043	[M-H]-	L-Serine	Amino acid and derivatives	229020	212680	213410	257640	250000	274050	238310	303550	209990	209190	231900	201990	202970	C00065	ko00260,ko00261,ko00270,ko00460,ko00600,ko00630,ko00920,ko00970,ko00998,ko00999,ko01100,ko01110,ko01200,ko01230,ko01502,ko02010
pme0012	134.1	74	0.8	133.037	[M+H]+	L-Aspartic acid	Amino acid and derivatives	1789100	1566200	1497100	2463500	1615500	3724700	1750500	1630100	1508900	3553400	2885300	3092000	3334100	C00049	ko00220,ko00250,ko00260,ko00261,ko00270,ko00300,ko00340,ko00410,ko00460,ko00710,ko00760,ko00770,ko00970,ko01100,ko01110,ko01200,ko01210,ko01230,ko02010
pme0013	146.1	102	0.77	147.053	[M-H]-	L-Glutamic acid	Amino acid and derivatives	4136600	4130900	4040900	4608800	4937800	4752100	3601300	3725700	3359800	3037500	3282000	3086100	3029600	C00025	ko00220,ko00250,ko00330,ko00332,ko00340,ko00430,ko00480,ko00630,ko00650,ko00660,ko00860,ko00910,ko00970,ko00998,ko01100,ko01110,ko01200,ko01210,ko01230,ko02010
pme0019	132.1	86.2	1.27	131.095	[M+H]+	L-Leucine	Amino acid and derivatives	3006100	3925700	2832300	2894500	3328600	1752000	3415700	4244700	3483100	4956200	5142000	4941300	4307100	C00123	ko00280,ko00290,ko00966,ko00970,ko01100,ko01110,ko01210,ko01230,ko02010
pme0020	164.1	103	1.9	165.079	[M-H]-	L-Phenylalanine	Amino acid and derivatives	2796500	2883300	2674100	3753100	3033300	3145600	3632800	4011500	2478700	3074300	3463700	3477000	3329400	C00079	ko00360,ko00400,ko00460,ko00940,ko00960,ko00966,ko00970,ko01100,ko01110,ko01210,ko01230,ko02010
pme0023	120	74	0.76	119.058	[M+H]+	L-Threonine	Amino acid and derivatives	1147300	1121800	1220200	1755100	1220600	2658000	1029500	1122200	1037900	2118400	1972000	1817000	2222900	C00188	ko00260,ko00261,ko00290,ko00860,ko00970,ko01100,ko01110,ko01230,ko02010
pme0026	147	84	0.64	146.106	[M+H]+	L-(+)-Lysine	Amino acid and derivatives	311300	397230	312810	264350	329950	259380	449460	452730	447440	699410	646010	673220	634430	C00047	ko00300,ko00310,ko00780,ko00960,ko00970,ko01100,ko01110,ko01210,ko01230,ko02010
pme0030	182.1	136.1	1.17	181.074	[M+H]+	L-(-)-Tyrosine	Amino acid and derivatives	2492500	4090400	2993100	3015600	2956900	3464300	5666800	5316300	5596600	6808900	6499900	6620400	6453900	C00082	ko00130,ko00261,ko00350,ko00360,ko00400,ko00460,ko00730,ko00940,ko00950,ko00965,ko00966,ko00970,ko01100,ko01110,ko01210,ko01230
pme0037	156.1	110	0.65	155.07	[M+H]+	L-Histidine	Amino acid and derivatives	33703	53484	41870	42017	47486	41438	63973	62586	50985	94760	106120	102290	70649	C00135	ko00340,ko00410,ko00970,ko01100,ko01110,ko01230,ko02010
pme0039	118.1	72.1	0.85	117.079	[M+H]+	L-Valine	Amino acid and derivatives	7778200	9730400	7581900	7799100	8859800	6778200	11346000	12196000	10918000	16864000	16230000	16207000	16082000	C00183	ko00280,ko00290,ko00460,ko00770,ko00966,ko00970,ko01100,ko01110,ko01210,ko01230,ko02010
pme0041	132	86	1.28	131.095	[M+H]+	L-Isoleucine	Amino acid and derivatives	2193500	2910500	1842300	2051500	2095600	1358500	2691800	2869600	2477900	3384800	3830200	3855900	3304100	C00407	ko00280,ko00290,ko00460,ko00960,ko00966,ko00970,ko01100,ko01110,ko01210,ko01230,ko02010
pme0042	173.1	131.1	0.66	174.112	[M-H]-	L-(+)-Arginine	Amino acid and derivatives	46032	67372	47466	62161	69618	57408	59959	51179	68848	49932	49474	48499	42552	C00062	ko00220,ko00261,ko00330,ko00472,ko00970,ko00998,ko01100,ko01110,ko01230,ko02010
pme0050	203	116	2.47	204.09	[M-H]-	L-Tryptophan	Amino acid and derivatives	5124200	6888000	5214600	6419900	6603800	7134500	6493900	10685000	3534500	5797100	6241700	6217600	5771600	C00078	ko00260,ko00380,ko00400,ko00901,ko00966,ko00970,ko01100,ko01110,ko01210,ko01230
pme0056	145.1	101	2.61	146.058	[M-H]-	2,3-dimethylsuccinic acid	Amino acid and derivatives	255210	374670	306580	329840	342070	275240	444960	429100	303550	373000	415710	406950	380280	--	--
pme0057	136	118.1	0.82	135.035	[M+H]+	DL-Homocysteine	Amino acid and derivatives	15173	32433	19155	29056	15625	38338	30202	26277	21265	51254	35309	38315	40731	C00155	ko00270,ko00920,ko01100,ko01110,ko01230
pme0075	188.1	128	1.19	189.064	[M-H]-	N-Acetyl-L-glutamic acid	Amino acid and derivatives	825990	593170	762560	909280	760020	732820	500370	507940	480070	540350	630930	583110	528020	C00624	ko00220,ko01100,ko01110,ko01210,ko01230
pme0113	251.3	84	1.15	250.062	[M+H]+	γ-Glu-Cys	Amino acid and derivatives	56180	54141	59909	121320	41270	233120	85698	83445	120870	90237	89647	92306	99441	C00669	ko00480,ko01100
pme0120	118.2	101	0.76	117.079	[M+H]+	5-Aminovaleric acid	Amino acid and derivatives	23237	28692	26324	23367	20313	21041	24813	21205	23085	38194	37655	39974	49276	C00431	ko00310,ko00330,ko01100
pme0122	189.2	126	1.09	188.116	[M+H]+	N6-Acetyl-L-lysine	Amino acid and derivatives	70737	69898	74441	64179	78064	81026	56331	79323	66153	115420	122320	124890	119200	C02727	ko00310,ko01100
pme0129	161.2	90	0.74	160.085	[M+H]+	D-Alanyl-D-Alanine	Amino acid and derivatives	23871	22446	16445	25988	16338	22197	14627	16756	15287	35195	18299	26079	35558	C00993	ko01100,ko01502
pme0133	281.3	166	2.55	280.106	[M+H]+	Asp-phe	Amino acid and derivatives	24048	64438	58321	52695	62401	38919	64451	61069	53853	72143	63249	74565	65900	--	--
pme0137	187.2	125	1.17	188.08	[M-H]-	Nα-Acetyl-L-glutamine	Amino acid and derivatives	296380	233790	246070	332610	251910	234770	255510	256660	234940	251860	244070	239550	207780	--	--
pme0161	118.1	72	0.75	119.058	[M-H]-	L-Homoserine	Amino acid and derivatives	11503	5852.8	11115	9154	12650	14743	9440.4	7945.1	6471.9	13002	10982	9686.1	11231	C00263	ko00260,ko00270,ko00300,ko00920,ko01100,ko01110,ko01230
pme0174	132.1	57	1.33	131.058	[M+H]+	N-Propionylglycine	Amino acid and derivatives	8483.9	14879	13445	16794	31631	28665	33138	26408	35484	29171	30174	19672	31061	--	--
pme0181	170.1	124	0.67	169.085	[M+H]+	1-Methylhistidine	Amino acid and derivatives	169900	160900	167980	135450	123740	146850	165530	136830	120420	278500	233390	307160	225360	C01152	ko00340,ko01100
pme0191	189.1	86	1.86	188.116	[M+H]+	N-Glycyl-L-leucine	Amino acid and derivatives	278650	358800	297490	247140	260860	136300	302910	277940	317090	463750	426310	442920	450290	C02155	--
pme0193	147.069	84	0.75	146.069	[M+H]+	L-Glutamine	Amino acid and derivatives	5896900	4011100	2596600	12625000	6038500	7731700	6025900	4233200	2635400	9255100	7829200	8875400	8913500	C00064	ko00220,ko00230,ko00240,ko00250,ko00630,ko00910,ko00970,ko01100,ko01230,ko02010
pme0195	120.02	62	0.84	121.02	[M-H]-	L-Cysteine	Amino acid and derivatives	24419	16980	26915	22419	19335	27009	20357	20680	27778	21559	26092	25713	24888	C00097	ko00260,ko00270,ko00332,ko00430,ko00460,ko00480,ko00730,ko00770,ko00920,ko00970,ko01100,ko01110,ko01200,ko01230,ko04122
pme0225	133.054	74	0.74	132.054	[M+H]+	L-Asparagine	Amino acid and derivatives	22434	26562	26341	43001	41457	70711	37109	41097	27882	62556	50101	63112	73014	C00152	ko00250,ko00460,ko00970,ko01100,ko01110,ko01230
pme0253	174.105	86	3.61	173.105	[M+H]+	N-Acetyl-l-leucine	Amino acid and derivatives	45004	74914	48215	42913	62307	31958	99210	64607	73486	62290	71177	72850	67610	C02710	--
pme0278	191.095	128	0.73	190.095	[M+H]+	2,6-Diaminooimelic acid	Amino acid and derivatives	2194700	2053500	2042600	3855800	2485500	3778800	1999600	1892900	2052100	3693400	3201500	3285600	4084200	C00666	ko00300,ko01100,ko01110,ko01230
pme1002	138.084	103	1.24	137.084	[M+H]+	L-Tyramine	Amino acid and derivatives	58497	37325	31190	39800	37762	22379	48709	32009	45903	74690	77049	82297	68906	C00483	ko00350,ko00950,ko01100,ko01110
pme1055	207.1	144	1.91	208.085	[M-H]-	L-Kynurenine	Amino acid and derivatives	40789	41568	35408	40900	38952	37858	44711	49093	33525	40013	39376	37581	41056	C00328	ko00380,ko01100
pme1086	306	143	1.17	307.084	[M-H]-	Glutathione reduced form	Amino acid and derivatives	4027100	4698400	4482500	4861600	4513500	4890900	3799600	3971700	3825800	3215400	3557500	3100500	3275000	C00051	ko00270,ko00480,ko01100,ko02010
pme1210	150	61	1.17	149.051	[M+H]+	L-Methionine	Amino acid and derivatives	64945	72059	72562	59751	66280	50408	68293	79914	98134	113130	119450	106860	109210	C00073	ko00270,ko00966,ko00970,ko01100,ko01110,ko01210,ko01230
pme1228	221.1	204	1.62	220.085	[M+H]+	5-Hydroxy-L-tryptophan	Amino acid and derivatives	93488	88401	75894	84840	97866	103330	86801	122300	43827	176210	139260	97987	150210	C00643	ko00380,ko01100
pme1239	320.4	143	1.3	321.1	[M-H]-	S-(methyl)glutathione	Amino acid and derivatives	18478	25438	22283	16959	16378	25665	24155	17780	18133	21176	19115	19672	13688	C11347	--
pme1286	385	250	1.37	384.122	[M+H]+	S-(5'-Adenosy)-L-homocysteine	Amino acid and derivatives	112570	119390	81321	87147	89580	63312	113750	120920	114470	230390	223250	216950	194950	C00021	ko00270,ko01100,ko01230
pme1313	237.1	192	1.97	236.08	[M+H]+	N'-Formylkynurenine	Amino acid and derivatives	281650	291630	239160	202110	238820	130010	243630	256270	217270	325330	336650	358940	306310	C02700	ko00380,ko01100
pme1322	215.1	173	1.14	216.122	[M-H]-	Nα-Acetyl-L-arginine	Amino acid and derivatives	97248	113180	106840	88817	129640	138140	120560	83811	9	125810	140540	113420	86627	--	--
pme1368	128	82	1.15	129.079	[M-H]-	L-Pipecolic acid	Amino acid and derivatives	9	4463.2	7777	13293	11483	10585	6356.6	5082.9	6324.6	7668.3	10799	6040.9	5468.4	C00408	ko00310,ko00960,ko01100,ko01110
pme1419	164	104	1.8	163	[M+H]+	L-Methionine methyl ester	Amino acid and derivatives	91503	89717	77612	67060	69820	35816	77594	55845	62754	141350	117850	114110	102080	--	--
pme1712	275	257	0.79	276.132	[M-H]-	L-Saccharopine	Amino acid and derivatives	91497	76968	93726	120920	100150	86514	85183	80796	66405	68186	100710	95287	75074	C00449	ko00300,ko00310,ko01100,ko01110,ko01230
pme1988	90.048	44	0.75	89.048	[M+H]+	L-Alanine	Amino acid and derivatives	999300	929620	839470	1299700	842200	1803400	1193700	1350700	1126300	1864200	1750300	1734500	1912500	C00041	ko00250,ko00270,ko00430,ko00450,ko00710,ko00970,ko01100,ko01200,ko01230,ko01502,ko02010,ko04122
pme2046	170	96	0.65	169.181	[M+H]+	3-N-Methyl-L-histidine	Amino acid and derivatives	25824	44427	33783	22320	41110	23832	26800	32171	35296	49697	34717	54816	52833	--	--
pme2122	112.08	95	0.59	111.08	[M+H]+	Histamine	Amino acid and derivatives	68405	73418	71337	71704	61853	37956	75720	91901	103270	119730	123840	139140	106670	C00388	ko00340,ko01100,ko01110
pme2142	173.1	84	1.18	174.1	[M-H]-	L-Theanine	Amino acid and derivatives	8450200	7766900	8416300	10296000	8888600	9959000	9157600	8409400	6692800	6796000	7528300	8063000	7531700	C01047	--
pme2427	222.1	180	2.64	223.085	[M-H]-	N-Acetyl-L-tyrosine	Amino acid and derivatives	52151	64652	52384	62922	52153	58768	75265	68597	47495	63629	58708	63107	59771	--	--
pme2527	133	116	0.64	132.16	[M+H]+	L(+)-Ornithine	Amino acid and derivatives	10306	9502.3	8768.6	10354	9061.5	5534.3	10774	13054	13152	25620	22188	22796	15302	C00077	ko00220,ko00330,ko00472,ko00480,ko00998,ko00999,ko01100,ko01110,ko01210,ko01230,ko02010
pme2560	176	134	1.17	175.048	[M+H]+	N-Acetylaspartate	Amino acid and derivatives	142120	209750	187220	237520	184630	234990	223520	202150	234960	327320	293700	301480	308320	C01042	ko00250,ko01100
pme2566	217	199	1.12	218.09	[M-H]-	(5-L-Glutamyl)-L-amino acid	Amino acid and derivatives	60166	49953	38848	52333	62246	51838	50661	61421	53744	33432	52294	48139	39957	C03740	ko00480,ko01100
pme2602	184.1	97	1.32	185.009	[M-H]-	O-Phospho-L-serine	Amino acid and derivatives	21882	18708	24695	24478	24604	25929	25693	25186	18462	23260	22476	22619	27514	C01005	ko00260,ko00270,ko00970,ko00998,ko00999,ko01100,ko01200,ko01230
pme2617	166	102	0.76	165.046	[M+H]+	Methionine sulfoxide	Amino acid and derivatives	1933300	1894700	1776800	1767200	1681500	1501800	1682200	1587400	1644400	3629900	3321800	3302000	3186900	--	--
pme2634	118	72	0.86	117.079	[M+H]+	Dl-Norvaline	Amino acid and derivatives	5896300	6521800	5637000	4987600	5760900	5979200	6884000	8681600	7646200	10808000	10993000	11242000	12367000	C01826	--
pme2698	313.4	166	3.55	312.147	[M+H]+	Phe-Phe	Amino acid and derivatives	13196	17018	20210	7443	12210	5600.9	24946	15356	24850	15368	19032	24856	14244	--	--
pme2735	399.2	250	0.7	398.137	[M+H]+	S-(5'-Adenosyl)-L-methionine	Amino acid and derivatives	250390	356470	232120	258280	334820	228480	196380	280330	271510	631410	606580	647950	831060	C00019	ko00261,ko00270,ko00330,ko00908,ko01100,ko01110,ko01230,ko04122
pme2758	162	144	0.81	163.129	[M-H]-	4-Hydroxy-L-glutamic acid	Amino acid and derivatives	47881	39833	48038	46699	41093	30865	39264	44441	22751	31063	21220	41382	25868	C03079	--
pme2914	161	99	1.46	162.053	[M-H]-	3-Hydroxy-3-methylpentane-1,5-dioic acid	Amino acid and derivatives	785150	797490	885060	650770	884530	826150	709160	653280	611400	699870	836150	795070	730400	C03761	--
pme3017	104	58	0.76	103.063	[M+H]+	2-Aminoisobutyric acid	Amino acid and derivatives	2044000	1907800	1505600	1488000	2207200	1544300	1875500	2254600	1784600	3217100	2975700	2864200	2964800	C03665	--
pme3033	104	86	0.69	103.063	[M+H]+	N,N-Dimethylglycine	Amino acid and derivatives	634240	684320	589130	631370	634970	543540	1220400	1261500	1340300	1661700	1622900	1740000	1916900	C01026	ko00260,ko01100
pme3038	130	84	1.19	129.043	[M+H]+	5-oxoproline	Amino acid and derivatives	2157000	1964800	1557600	1580300	1344800	604140	1993300	1586900	1556600	2708100	2501700	2417600	2495600	C01879	ko00480,ko01100
pme3179	179	76	0.69	178.041	[M+H]+	CYS-GLY	Amino acid and derivatives	16342	8784.8	14699	10428	11000	7146.3	2748.6	6617.3	1915.6	8610.7	12172	8657.7	20474	C01419	ko00480,ko01100
pme3193	116	74	1.17	117.043	[M-H]-	N-acetylglycine	Amino acid and derivatives	21377	12669	14474	36224	26454	16561	17525	28581	25509	24538	19590	21853	15569	--	--
pme3351	144.1	126	0.84	145.074	[M-H]-	Allysine(6-Oxo DL-Norleucine)	Amino acid and derivatives	31299	35741	36459	56213	41464	33056	48376	47583	63683	40731	51646	41743	44774	C04076	ko00300,ko00310,ko00960,ko01100,ko01110,ko01230
pme3382	160	98	1.17	161.069	[M-H]-	N-Acetylthreonine	Amino acid and derivatives	272240	308090	279410	476050	456660	338460	297180	406860	336910	351450	333710	343210	315880	--	--
pme3388	189	144	0.67	188.127	[M+H]+	H-HomoArg-OH	Amino acid and derivatives	25304	31241	30723	16207	20712	8163.3	24140	23049	21031	41001	43236	30274	33572	C01924	--
pmf0016	150.1	61	0.85	149.051	[M+H]+	DL-Methionine	Amino acid and derivatives	106940	114430	96197	112160	126270	97952	138510	146110	120110	286960	228470	198770	251470	--	--
pmf0018	102.05	56	0.75	101.048	[M+H]+	1-Aminocyclopropanecarboxylic acid	Amino acid and derivatives	50440	46828	43068	62716	44859	115950	29586	36746	40381	82328	74161	74699	77780	--	--
pmf0441	206.1	147.1	3.83	207.09	[M-H]-	N-Acetyl-L-phenylalanine	Amino acid and derivatives	110470	135260	97729	106560	134830	110180	123800	120620	68785	103770	108410	119010	104340	C03519	ko00360,ko01100
pmf0484	132.102	86	1.35	131.095	[M+H]+	alpha-Aminocaproic acid	Amino acid and derivatives	2851900	3449800	2539800	2577800	3008300	1731900	3492000	3812800	3691200	4609500	4832800	4606100	3922400	C01933	--
pmf0585	116.1	70	0.8	115.063	[M+H]+	Proline	Amino acid and derivatives	6352400	7192800	7185500	7253900	6384800	6991900	8382200	8542800	7357700	14318000	14898000	12240000	13626000	C16435	--
pmf0588	134	74	0.78	133.038	[M+H]+	Aspartic acid	Amino acid and derivatives	1554000	1486100	1930100	2065100	1649900	3181300	1446000	1430300	1386600	3145700	2644800	2639200	2984500	C16433	--
pmf0589	146	102	0.77	147.053	[M-H]-	Glutamic acid	Amino acid and derivatives	4026100	3822000	3680300	4593600	4417300	4558000	3450900	3413300	3174100	2803200	2996400	2957400	3112300	--	--
pmf0593	118.15	55.1	0.84	117.15	[M+H]+	D-(-)-Valine	Amino acid and derivatives	1087900	1885100	1559200	1819200	1648400	1596200	2158100	2363100	1825500	2867600	3145400	3274700	3357200	C06417	--
pmf0594	166.19	77	1.9	165.19	[M+H]+	D-(+)-Phenylalanine	Amino acid and derivatives	5696300	5354800	4600200	5489500	5722100	2974400	6034500	5990200	5709000	8781200	8376700	8347600	8434800	C02265	ko00360,ko01100
pma0104	369.119	207.1	3.81	368.119	[M+H]+	N-sinapoyl hydroxycoumarin	Phenylpropanoids	140280	141330	149690	99591	148960	79008	162820	107000	159750	115390	161200	150710	135580	--	--
pma6561	341	135	3.14	342	[M-H]-	Caffeic acid O-glucoside	Phenylpropanoids	2186000	1830900	2034200	1669600	1929600	1759800	1751400	1935900	1374900	1827100	1840000	1950500	1727800	--	--
pma6599	207.1	85	3.25	206.1	[M+H]+	6-Hydroxymethylherniarin	Phenylpropanoids	28008	21411	22612	29294	20878	22596	25362	29177	22180	36018	31976	35936	24537	--	--
pmb0108	375.2	137.1	3.44	374.2	[M+H]+	Feruloyl syringic acid	Phenylpropanoids	127490	149360	133070	79984	146210	61974	95400	99492	91278	157000	126470	98241	137830	--	--
pmb0142	165.1	95.2	5.98	164.1	[M+H]+	Caffeic aldehyde	Phenylpropanoids	849300	904320	938210	733130	929070	408020	1431600	1212300	962190	1019700	1012400	991540	1006800	C10945	ko00940,ko01110
pmb0423	195.1	145.3	3.19	194.1	[M+H]+	Hydroxy-methoxycinnamate	Phenylpropanoids	344560	465160	379490	342410	375060	291220	492560	532830	436400	374470	396400	375970	396450	--	--
pmb2620	207.1	133.1	5.64	208.1	[M-H]-	3,4-Dimethoxycinnamic acid	Phenylpropanoids	129750	159020	103860	127560	125240	108520	105890	115950	94932	134890	126560	127490	138310	--	--
pmb2795	177	145	5.45	178	[M-H]-	4-Methoxycinnamic acid	Phenylpropanoids	630860	1051500	740580	660030	641550	634690	624660	642920	493530	770200	721620	723590	767070	--	--
pmb2835	181.1	166	4.11	182.1	[M-H]-	Syringaldehyde	Phenylpropanoids	7323.3	9055.8	7012.3	11559	9981.1	9	9580.9	7755.6	9728.8	13461	7660.3	8254.7	8655.8	--	--
pmb2933	311.1	149.1	2.09	312.1	[M-H]-	Caftaric acid	Phenylpropanoids	237790	267570	277400	251350	264730	223130	257260	264690	228230	236510	258720	232540	204850	--	--
pmb2940	385.1	205	3.21	386.1	[M-H]-	1-O-beta-D-Glucopyranosyl sinapate	Phenylpropanoids	125180	173150	123010	117960	132160	115960	114940	120360	127180	122570	155250	113990	128120	--	--
pmb3093	351.1	105.1	2.46	352.1	[M-H]-	6,7-dihydroxycoumarin 7-O-quinic acid	Phenylpropanoids	311880	449910	396150	272050	344110	308860	300440	324790	258120	352890	352770	342350	363690	--	--
pmb3094	703.4	351.1	2.48	704.4	[M-H]-	Esculetin O-quinacyl esculetin O-quinic acid	Phenylpropanoids	11287	26805	18107	13915	16727	13883	13006	14632	11242	13932	16468	18776	19705	--	--
pme0299	147.052	77.01	5.39	148.052	[M-H]-	trans-Cinnamate	Phenylpropanoids	41461	28697	27098	18014	21820	22351	52374	40849	40838	39655	38587	37610	37859	C00423	ko00130,ko00360,ko00940,ko00999,ko01100,ko01110
pme0305	193.058	134.01	4.05	194.058	[M-H]-	Ferulic acid	Phenylpropanoids	39581	35172	37400	34929	31423	28977	36496	46181	46770	57653	49424	44620	37998	C01494	ko00940,ko01100,ko01110
pme0388	183.058	137	3.38	182.058	[M+H]+	Homovanillic acid	Phenylpropanoids	438520	380450	404640	369720	379230	234540	399060	371180	363760	376320	389290	462330	423760	C05582	ko00350,ko01100
pme0391	177.047	121	4.62	176.047	[M+H]+	4-Methylumbelliferone	Phenylpropanoids	78738	94672	63006	63977	58260	60036	81106	78174	86012	92583	91695	81582	108390	C03081	--
pme0408	197.053	123	3.4	198.053	[M-H]-	Syringic acid	Phenylpropanoids	9582.8	7454.4	6254.2	6449.4	6341.2	8768.2	10087	5358.4	8134.5	13020	12894	15370	16296	C10833	--
pme0422	193.058	134	4.04	194.058	[M-H]-	3-Hydroxy-4-methoxycinnamic acid	Phenylpropanoids	91208	72912	78984	63523	68559	54941	101930	113980	118360	100240	105310	100950	116730	--	--
pme1423	151.068	105	5.36	150.068	[M+H]+	Hydrocinnamic acid	Phenylpropanoids	7138.4	9	6404.5	6949.9	12965	9	37124	26382	23883	19320	16199	12869	17862	C05629	ko00360,ko01100
pme1434	371.1	209	2.91	372.142	[M-H]-	Syringin	Phenylpropanoids	37009	62220	64571	51332	38635	47229	28628	24058	21156	27666	36505	26398	30439	C01533	ko00940
pme1436	163.047	119	3.84	164.047	[M-H]-	p-Coumaric acid	Phenylpropanoids	226760	372640	316170	297340	239300	215450	1940900	1604700	1434700	1340100	1264900	1295700	1304700	C00811	ko00130,ko00350,ko00940,ko00950,ko00999,ko01100,ko01110
pme1458	229.079	107	4.75	228.079	[M+H]+	Resveratrol	Phenylpropanoids	31666	38127	27533	18358	26158	14924	22734	28222	29309	27442	28966	28128	39481	C03582	ko00945,ko01110
pme1637	179.079	146	3.86	180.079	[M-H]-	Coniferyl alcohol	Phenylpropanoids	61264	60795	59472	60928	67763	59094	130950	126430	136420	129340	125860	133770	120370	C00590	ko00940,ko00998,ko01100,ko01110
pme1646	357.142	151	5.34	358.142	[M-H]-	Pinoresinol	Phenylpropanoids	2091400	2399000	2027600	1661600	2064200	1918000	1557500	1667600	1079300	1889500	1804600	1624400	1701100	--	--
pme2213	181.042	117	3.29	180.042	[M+H]+	Caffeate	Phenylpropanoids	74494	60086	49352	56180	52515	41578	54657	63944	54015	52942	53700	44769	51654	C01197	ko00940,ko01100,ko01110
pme2988	149.2	107.1	5.74	148.052	[M+H]+	3,4-Dihydrocoumarin	Phenylpropanoids	34157	45240	36391	42197	27893	22528	35148	44414	30057	40576	39038	32972	29398	C02274	--
pme2993	193.1	133	4.12	192.042	[M+H]+	Scopoletin (7-Hydroxy-5-methoxycoumarin)	Phenylpropanoids	191690	127470	191760	233470	168720	123050	159440	159860	198940	165610	140220	159000	141440	C01752	ko00940,ko01110
pme2996	161	116.6	4.6	162.032	[M-H]-	4-Hydroxycoumarin	Phenylpropanoids	16907	15081	16920	18873	25006	16433	29759	17164	20012	26509	21203	29345	27826	C20414	--
pme3143	177	121	4.27	176.047	[M+H]+	6-Hydroxy-4-methylcoumarin	Phenylpropanoids	45680	46362	26254	56841	72505	67146	67195	32472	50530	66013	59381	64705	44298	--	--
pme3245	271	137	6.8	270.089	[M+H]+	Medicarpin	Phenylpropanoids	8501.3	12884	9915.8	7442.2	9038.8	6663.8	34911	25694	28689	24221	24291	23360	25015	C10503	ko00943,ko01110
pme3246	341	179	2.76	342.132	[M-H]-	Coniferin	Phenylpropanoids	3190100	3342700	3104200	3024900	2869600	2819400	2872200	3109900	2401800	2675400	3018700	2730600	2466200	C00761	ko00940
pme3305	149	131	3.65	150.068	[M-H]-	p-Coumaryl alcohol	Phenylpropanoids	24322	36525	35130	48360	35168	29512	79863	89491	67842	57528	65369	69352	69803	C02646	ko00940,ko01100,ko01110
pme3367	161	105	6.02	160.052	[M+H]+	6-MethylCoumarin	Phenylpropanoids	158650	180320	140300	112300	125830	83252	85542	87900	94109	123310	115920	113330	113960	--	--
pme3413	147.1	103	5.12	146.037	[M+H]+	Coumarin	Phenylpropanoids	1591000	2317300	2042100	1180100	1734700	980410	1744300	1696100	1667200	2060300	2080000	2030600	1990200	C05851	ko00940,ko01110
pme3416	177	133.2	3.31	178.027	[M-H]-	Esculetin (6,7-dihydroxycoumarin)	Phenylpropanoids	16311	18654	14103	21637	19904	20069	17273	15352	15933	16592	15844	17015	19239	C09263	--
pme3428	339.1	177	2.72	340.079	[M-H]-	Esculin (6,7-Dihydroxycoumarin-6-glucoside)	Phenylpropanoids	4317000	4707500	4637900	5318500	5123400	4555800	5019500	5540300	4239100	4746100	5306000	4362300	4629200	C09264	--
pme3443	207.1	192	4.58	208.074	[M-H]-	Sinapinaldehyde	Phenylpropanoids	44323	46817	50134	39613	52508	41643	35598	48709	42070	49521	47898	52160	44203	--	--
pme3456	149.1	131	4.41	148.052	[M+H]+	p-Coumaraldehyde	Phenylpropanoids	69749	58924	59329	51568	42330	60844	71351	67579	61477	68598	66035	68483	77214	--	--
pme3564	179.03	133	3.51	178.027	[M+H]+	Daphnetin	Phenylpropanoids	16898	12242	14101	17126	9	9	21196	32702	32108	18356	32180	28389	14522	C03093	--
pme3569	207.06	151	4.91	206.058	[M+H]+	Scoparone	Phenylpropanoids	17108	11118	11143	13228	9645.4	14692	17439	9	18787	15531	19023	17322	10792	C09311	--
pmf0010	203	147	4.79	202.027	[M+H]+	Xanthotoxol	Phenylpropanoids	65050	91977	66829	82533	89406	43840	87889	92079	59860	112930	76408	81574	63780	C00841	--
pmf0013	177.05	121	5.57	176.169	[M+H]+	7-Methoxycoumarin	Phenylpropanoids	4605400	5965700	5177900	4040800	5622700	2729000	5045400	4908400	4708500	5263400	4748300	4555900	4885000	C09268	--
pmf0014	355.1	193	2.99	354.309	[M+H]+	Scopolin	Phenylpropanoids	177810	193830	178310	164230	157620	101240	140120	169340	163550	230920	280250	211560	200950	C01527	ko00940,ko01110
pmf0062	623.1	160.7	4.03	624.205	[M-H]-	Verbascoside	Phenylpropanoids	148520	79751	131440	102200	93738	81577	91950	53385	108630	152610	98237	148270	100720	C10501	--
pmf0094	179.1	147.1	5.46	178.18	[M+H]+	Methyl p-coumarate	Phenylpropanoids	1191600	1734000	1102800	1034700	856650	782350	894670	1124400	1057800	1187800	1264900	1110400	893020	--	--
pmf0095	207.1	133.1	5.64	208.21	[M-H]-	Methyl ferulate	Phenylpropanoids	143360	166700	109570	133200	118660	119500	105110	124930	98209	133310	141010	129240	133730	--	--
pmf0098	177	145	5.47	178.18	[M-H]-	trans-4-Hydroxycinnamic acid Methyl Ester	Phenylpropanoids	774800	1228500	873660	765160	778590	732870	805310	782210	620960	955930	833290	907000	905720	--	--
pmf0104	181.042	117	3.29	180.042	[M+H]+	Caffeic acid	Phenylpropanoids	56661	63583	58260	53895	47423	26105	46562	48067	50412	55290	55387	60144	94765	C01481	--
pmf0152	291	247	3	292.022	[M-H]-	Brevifolincarboxylic acid	Phenylpropanoids	431790	542380	547700	579770	536050	550660	525780	566230	430600	550000	501460	545540	477050	--	--
pmf0271	165.047	146.8	3.84	164.047	[M+H]+	(E)-p-coumaric acid	Phenylpropanoids	9	9	64488	9	9	9	506740	384200	378730	292330	254740	226470	248360	C00811	ko00130,ko00350,ko00940,ko00950,ko00999,ko01100,ko01110
pmf0284	177.063	162	4.64	178.063	[M-H]-	4-Hydroxy-3-methoxycinnamaldehyde	Phenylpropanoids	157430	158120	157190	152290	193060	162580	169500	185540	150120	206050	192200	181050	193830	C02666	ko00940,ko01100,ko01110
pmf0295	325.084	163	2.82	324.084	[M+H]+	Skimmin	Phenylpropanoids	7537300	6595700	6227700	6253000	7742700	4723800	6285600	6624500	7098700	9472600	8576700	8337600	8852000	--	--
pmf0298	109.037	81	3.25	110.037	[M-H]-	Pyrocatechol	Phenylpropanoids	9	9	3530.6	9	9	9	7828.7	9	5924.8	6997.5	4656.7	7129.3	6440.7	C00090	ko01100
pmf0354	109	91	3.25	110.037	[M-H]-	Catechol	Phenylpropanoids	2834.5	3530.6	5118.2	2822.6	5265.2	9	6531.2	6933.1	5390.9	7863.4	4967.7	3717.3	4549.4	C00090	ko01100
pmf0359	325.1	119	2.99	324.085	[M+H]+	Skimmine	Phenylpropanoids	473860	409530	416390	330450	550880	310410	367060	430410	439530	529200	574350	476980	543090	--	--
pmf0440	163.1	91.1	6.06	162.068	[M+H]+	4-Methoxycinna Maldehyde	Phenylpropanoids	219910	406840	229170	203540	271600	152620	254620	298930	207450	227240	237890	220880	233670	C10475	--
pmf0526	271.097	147.2	8.45	270.089	[M+H]+	Isoimperatorin	Phenylpropanoids	13916	9	9	5860.4	12216	9	7005.8	9837.2	10514	9317.4	10229	9383.2	8468.2	C16976	--
pmf0530	223.061	190	4.21	222.053	[M+H]+	Isofraxidin	Phenylpropanoids	18494	15545	17568	10071	19616	9082.8	25027	15012	24302	8946	23572	17054	16429	C17480	--
pmf0533	557.2	395	4.77	534.21	[M+Na]+	Phillyroside	Phenylpropanoids	28924	15492	13984	11198	17971	22788	16754	9	27421	20349	24260	19554	20709	C17048	--
pmf0572	167.1	121	6.37	166.063	[M+H]+	Paeonol	Phenylpropanoids	34427	70782	76107	69278	76491	41602	59704	65516	33810	64234	57836	51334	53812	C10712	--
pmf0591	149.16	102.8	5.4	148.16	[M+H]+	Cinnamic acid	Phenylpropanoids	213150	182270	178050	102570	139410	93979	323400	291140	304590	244440	250950	233380	223310	C10438	--
pmf0605	355.147	102.8	8.42	354.147	[M+H]+	Notopterol	Phenylpropanoids	32650	38984	38968	36773	32316	34403	31128	36022	31588	40164	32177	40412	40800	C17499	--
pmf0608	161.032	133.1	4.11	162.032	[M-H]-	Umbelliferone	Phenylpropanoids	271820	349230	269950	247330	260700	274420	293080	348180	355020	352220	368200	355630	379830	C09315	ko00940,ko01110
pma2987	142.1	83.1	0.64	141.1	[M+H]+	Histidinol	Alcohols	18935000	18907000	19046000	16638000	15622000	15527000	16388000	17610000	15880000	37313000	34311000	33332000	32495000	C00860	ko00340,ko01100,ko01110,ko01230
pmb0764	144.1	113.2	2.65	143.1	[M+H]+	4-Methyl-5-thiazoleethanol	Alcohols	9002.9	9382.4	12580	10073	10113	5293.1	10778	7701.4	12207	13123	13057	14299	12715	C04294	ko00730,ko01100
pmb0767	302.4	60.2	7.43	301.4	[M+H]+	D-erythro-Dihydrosphingosine	Alcohols	38588	33992	30692	25305	24400	14747	21252	28530	34910	32949	30040	24085	27172	--	--
pme0513	151	59	0.78	152.069	[M-H]-	Xylitol	Alcohols	9758.4	21594	16393	16156	11378	5557.3	19770	14776	9	10327	14780	11346	6758.7	C00379	ko00040,ko01100,ko02010
pme0516	179.157	87	0.74	180.063	[M-H]-	Inositol	Alcohols	686020	799080	702090	756670	739260	777680	761480	768790	668490	598700	742820	639790	617110	C00137	ko00052,ko00053,ko00562,ko01100,ko02010,ko04070
pme1261	206.13	76	2.21	205.131	[M+H]+	Pantothenol	Alcohols	9793.9	9970.5	7934.3	7793.8	9056.4	2995.2	6059	6663	7316.2	8236.2	8348.1	10442	9090.4	C05944	ko00770
pme1894	183	83	0.77	182.079	[M+H]+	D-Sorbitol	Alcohols	4976800	4737100	4768100	4433500	4829500	4171900	5369200	4787500	5417400	9087800	8044800	9183600	7747700	C00794	ko00051,ko00052,ko01100,ko02010
pme1944	183.08	69	0.77	182.079	[M+H]+	D-Mannitol	Alcohols	11219	14979	16177	28528	22257	53033	14993	15828	19058	25384	30366	25926	34710	C00392	ko00051,ko01100,ko02010
pme2134	121	59	0.79	122.058	[M-H]-	DL-threitol	Alcohols	1102600	916970	1108900	960600	1124100	1227100	1263400	1202600	836610	907350	807290	1031100	1110800	--	--
pme2237	181.08	101	0.76	182.079	[M-H]-	Dulcitol	Alcohols	20588	29885	29624	32861	28220	43232	37930	31472	20474	22141	32777	24979	30736	C01697	ko00052,ko01100
pme2256	151.146	71	0.78	152.069	[M-H]-	D-Arabitol	Alcohols	23853	24442	25487	31812	35030	27792	32494	19976	13641	23246	23886	22773	14070	C01904	ko00040,ko01100
pme2529	163.2	101	0.83	164.069	[M-H]-	1,5-Anhydro-D-glucitol	Alcohols	44793	31665	82210	41040	59183	46584	44457	80675	77647	46789	31197	58306	39280	C07326	--
pme2636	301.15	253	4.88	302.152	[M-H]-	Enterodiol	Alcohols	16662	15250	7962.6	10849	17216	10943	9955.9	13960	11429	15330	12362	11464	15477	C18166	--
pme3081	169.09	134	0.69	168.09	[M+H]+	4-(Aminomethyl)-5-(hydroxymethyl)-2-methylpyridin-3-ol	Alcohols	26724	26143	23376	32242	22522	17167	28708	21317	25847	50837	45812	40042	43467	C00534	ko00750,ko01100
pmf0174	157.2	157.2	7.7	158.281	[M-H]-	1-Decanol	Alcohols	5033600	5554300	4541900	4930900	6301700	6658300	5133300	5185700	5099300	5710100	5093600	5110000	5534500	C01633	--
pmf0175	157.2	157.2	7.7	158.281	[M-H]-	2-Decanol	Alcohols	5086700	5779500	4763800	5144700	6912200	6863600	5251800	5292400	5336400	5924300	5240900	5301400	5846500	--	--
pmf0256	101.104	84.7	1.23	102.104	[M-H]-	3-Methyl-1-pentanol	Alcohols	18250	17198	14098	14362	22805	15727	23412	27255	20510	15760	16888	16746	19183	--	--
pmf0348	187.1	97	4.46	188.141	[M-H]-	2,6-Dimethyl-7-octene-2,3,6-triol	Alcohols	49322	58848	37929	58559	45946	52710	68463	75635	53298	73057	68417	57865	58631	--	--
pmb0835	611.2	287.1	2.49	610.2	[M+H]+	Gallocatechin-gallocatechin	Polyphenol	19617000	17854000	17452000	22207000	17876000	16631000	15660000	16637000	19193000	22237000	22311000	22129000	23213000	--	--
pmb2586	593.1	285.6	3.71	594.1	[M-H]-	Gallocatechin-catechin	Polyphenol	260690	164540	152570	110220	136180	134970	151790	131920	211250	173130	197400	218960	170040	--	--
pmb2831	315.1	153.1	2.54	316.1	[M-H]-	Protocatechuic acid O-glucoside	Polyphenol	15116000	15295000	14149000	15131000	17025000	15097000	14386000	14071000	8665400	13202000	14351000	14113000	12576000	--	--
pmb2947	865.1	407.1	3.56	866.1	[M-H]-	Catechin-catechin-catechin	Polyphenol	1184500	1224800	1093800	1137300	1290700	1251200	1073400	1095700	1314900	1173800	1360600	1191300	1219800	--	--
pmb3114	561.1	289.2	3.6	562.1	[M-H]-	Epicatechin-epiafzelechin	Polyphenol	668970	558900	660720	618860	716410	629420	562250	636000	654010	637220	647620	631230	632660	--	--
pme0201	291.079	139	3	290.079	[M+H]+	Catechin	Polyphenol	499110	433980	492810	461550	434610	323920	431750	413030	439380	424180	493640	454370	440570	C06562	ko00941,ko01110
pme0450	289	245	3.3	290.3	[M-H]-	L-Epicatechin	Polyphenol	13443000	14952000	15843000	16727000	16065000	15475000	13393000	16560000	15327000	14384000	15618000	15875000	16993000	C09727	ko00941,ko01100,ko01110
pme1488	459	139	3.28	458.085	[M+H]+	Epigallate catechin gallate (EGCG)	Polyphenol	2876300	2872400	2906500	2588900	2868200	2327000	2792000	2693300	2856800	2345600	2446500	2544500	2325800	C09731	--
pme1516	307	139	2.77	306	[M+H]+	Epigallocatechin (EGC)	Polyphenol	11149000	12317000	11447000	9915700	10713000	9135900	10445000	9068500	10038000	10593000	11710000	10969000	10733000	C12136	ko00941,ko01110
pme1535	305	125	2.34	306.074	[M-H]-	(+)-Gallocatechin (GC)	Polyphenol	7449900	7130300	7142600	8087400	7721700	7880200	7149900	7737000	5830400	6527500	6987300	7015400	6491300	C12127	ko00941,ko01110
pme1564	443	123	3.84	442.3	[M+H]+	Epicatechin gallate (ECG)	Polyphenol	2153200	2349100	2425000	2235000	2241300	2031400	2324800	2046400	2167500	2012100	2185600	1994200	2077400	--	--
pme1824	153.1	109	2.52	154.027	[M-H]-	Protocatechuic acid	Polyphenol	652540	640470	606140	587050	676230	550290	937650	787620	675860	755940	785670	750390	672630	C00230	ko00400,ko01100,ko01110
pme2247	303	285	6.5	302.006	[M+H]+	Ellagic acid	Polyphenol	122010	250190	94061	94356	101630	64191	125680	140820	105960	135950	127850	120710	118720	C10788	--
pme2482	139.1	92.8	3.08	138.032	[M+H]+	Protocatechuic aldehyde	Polyphenol	246420	162980	159340	219810	186030	216760	153470	136050	188320	190920	193270	212140	204200	C16700	ko00950
pmf0216	443.09	272.8	3.86	442.09	[M+H]+	Catechin gallate，CG	Polyphenol	31096000	30402000	31469000	30302000	28545000	27049000	30657000	27951000	29861000	31534000	30824000	29979000	30570000	--	--
pmf0239	717.138	579.1	4.73	716.138	[M+H]+	Theaflavin-3-gallate	Polyphenol	17873	23686	19953	18655	77205	22873	268270	224780	399070	331880	299020	323690	304950	--	--
pmf0240	715.138	563.3	4.81	716.138	[M-H]-	Theaflavin	Polyphenol	12444	21418	12067	16005	50819	16029	199100	147070	348270	232280	228060	232290	233810	--	--
pmf0242	869.149	333.2	4.76	868.149	[M+H]+	Theaflavin-3	Polyphenol	9	9	9	5828.5	13505	9	87466	52240	138420	86211	79787	89430	81730	--	--
pmf0277	519.194	501.2	10.68	518.194	[M+H]+	Gossypol	Polyphenol	24834	31365	23541	15693	16709	10754	8066.4	8351.2	9985.3	18654	19370	20776	15799	C07667	ko00909,ko01110
pmf0344	273.1	189	3.7	274.084	[M-H]-	(-)-Epiafzelechin	Polyphenol	534610	664440	561080	435870	596580	512090	608520	501060	650100	544660	562260	579100	558760	C12128	ko00941,ko01110
pmf0380	459.093	139	3.4	458.085	[M+H]+	Gallocatechin gallate	Polyphenol	4952100	4815200	3749000	3536400	3860300	3424900	4089400	4065900	4010700	3313900	3901600	3964100	3604500	--	--
pmf0458	295.2	277	6.99	294.183	[M+H]+	6-Gingerol	Polyphenol	98098	110130	99536	56251	58825	38136	106740	104130	108990	107320	88500	104980	117470	C10462	ko00945,ko01110
pma0101	293.162	163.2	2.56	292.162	[M+H]+	N-Caffeoyl agmatine	Phenolamides	218720	281760	283970	181540	237220	117200	182030	193680	164430	248980	227810	240080	228440	--	--
pma0702	558.282	207.2	3.6	557.282	[M+H]+	N', N''-disinapoylspermidine	Phenolamides	7100700	9014000	8388500	8145100	8168500	5698800	7787400	9171600	8466000	9709900	8497400	9503000	8870000	--	--
pma1839	309	207	2.93	308	[M+H]+	N-sinapoyl cadaverine	Phenolamides	135560	153710	142770	131810	126480	92068	122680	143920	135000	202340	171250	143980	175140	--	--
pmb0325	321.1	177.2	2.89	320.1	[M+H]+	N-Feruloyl spermidine	Phenolamides	450270	580310	516240	390420	529090	217710	532220	480370	446380	669490	560380	611360	507300	--	--
pmb0488	146.2	72.2	0.87	145.2	[M+H]+	Spermidine	Phenolamides	177700	273080	222900	256330	174660	214950	125200	151490	127990	376950	279300	285620	266990	C00315	ko00330,ko00410,ko00480,ko00940,ko01100,ko02010
pmb0490	235.1	146.8	2.24	234.1	[M+H]+	N-p-Coumaroyl putrescine	Phenolamides	140920	128860	130280	114100	135230	67165	112970	141140	109170	156530	173850	162480	144710	C18326	ko00330,ko01100
pmb0492	584.2	325	2.5	583.2	[M+H]+	"N',N"",N""'-p-coumaroyl-cinnamoyl-caffeoyl spermidine"	Phenolamides	330150	399710	254450	257990	292220	157630	398920	309380	349490	374730	417990	461260	456670	--	--
pmb0493	277.2	147.2	2.61	276.2	[M+H]+	N'-p-Coumaroyl agmatine	Phenolamides	1210500	1559600	1507200	1004700	1442500	782260	1358600	1310700	1134800	1787500	1731200	1685300	1786900	--	--
pmb0496	307.2	177.2	2.79	306.2	[M+H]+	N-Feruloyl agmatine	Phenolamides	35233000	33608000	35332000	35650000	35896000	27616000	33406000	35414000	33996000	43938000	38912000	40203000	41269000	C18325	ko00330,ko01100
pmb0500	411.1	177.5	4.7	410.1	[M+H]+	"N',N""-p-coumaroyl-feruloyl putrescine"	Phenolamides	6558.8	7866.9	7491.6	5913.2	4224.6	5775.7	7428.1	5382.1	6677.1	6582.8	3871.2	6771	6027.4	--	--
pmb0501	131.1	114.1	0.75	130.1	[M+H]+	Agmatine	Phenolamides	536180	503420	469380	460330	573890	296400	787100	512890	524860	1077400	919880	1018500	992520	C00179	ko00330,ko01100
pmb0504	469.1	177.4	2.42	468.1	[M+H]+	N-(4'-O-glycosyl)-feruloyl agmatine	Phenolamides	16429	19682	17030	12112	13804	14261	10308	16815	12208	15041	14646	13194	14527	--	--
pmb0505	235.1	147.2	2.32	234.1	[M+H]+	N'-p-Coumaroyl putrescine	Phenolamides	187180	173210	173610	142960	184310	93029	143160	190240	142150	225550	226450	195500	212820	--	--
pmb0508	277.1	147.5	2.81	276.1	[M+H]+	N-p-Coumaroyl agmatine	Phenolamides	39497	48518	49615	39072	50367	20114	46029	59095	40069	63037	52869	52285	49075	C04498	ko00330,ko01100
pmb0896	265.1	177.5	2.49	264.1	[M+H]+	N'-Feruloyl putrescine	Phenolamides	495860	631530	561710	371470	421480	246810	556920	506040	483300	714310	674630	678520	603990	--	--
pmb0907	265.1	177.1	2.65	264.1	[M+H]+	N-Feruloyl putrescine	Phenolamides	4599500	6055500	5375200	3648700	5681000	2432600	4367700	6401000	4209100	6625000	5961300	5820100	6232800	C10497	ko00330,ko01100
pmd0017	203	83	0.57	202	[M+H]+	Spermine	Phenolamides	26250000	22785000	23687000	23959000	21833000	20626000	23222000	21256000	21419000	44069000	41427000	38006000	38882000	C00750	ko00330,ko00410,ko00480,ko01100
pme1841	103	86	0.59	102.116	[M+H]+	1,5-Diaminopentane	Phenolamides	67054	52611	52317	74218	73514	54613	62376	72548	64567	120640	111750	117050	117850	C01672	ko00310,ko00480,ko00960,ko01100,ko01110
pme2292	89	72	0.58	88.1	[M+H]+	Putrescine	Phenolamides	232940	346650	245710	400030	257280	485970	251990	308410	185450	446860	420910	397530	356200	C00134	ko00330,ko00472,ko00480,ko00960,ko01100,ko01110,ko02010
pme2693	131	114	0.75	130.111	[M+H]+	N-Acetylputrescine	Phenolamides	506060	372240	355350	300900	381380	240180	622010	392540	375910	744560	663630	684680	725080	C02714	ko00330,ko01100
pmb0197	298.1	166.3	1.16	297.1	[M+H]+	N2-methylguanosine	Nucleotide and derivates	16955	26025	22480	18374	26637	16313	23868	24945	18408	27300	34238	31168	30857	--	--
pmb0202	153	110	1.17	152	[M+H]+	Xanthine	Nucleotide and derivates	8157.4	3210	9	10359	6742.6	17948	20064	10715	14838	12009	14117	17058	21914	C00385	ko00230,ko00232,ko01100,ko01110
pmb0514	348.1	136.1	0.85	347.1	[M+H]+	Adenosine 3'-monophosphate	Nucleotide and derivates	358810	276490	254060	177120	219450	150980	257960	407890	549740	678970	602980	651630	724700	C01367	ko00230,ko01100
pmb0532	349.1	137.3	1.26	348.1	[M+H]+	Inosine 5'-monophosphate	Nucleotide and derivates	40159	26692	24192	14391	23845	21180	48177	32381	50372	64481	50417	44710	71567	C00130	ko00230,ko01100,ko01110
pmb0964	366.2	204.1	0.79	365.2	[M+H]+	iP7G	Nucleotide and derivates	98156	106090	106840	138030	82232	129630	105250	87864	80892	271500	271350	208640	233270	--	--
pmb0981	348.2	136	1.22	347.2	[M+H]+	Adenosine 5'-monophosphate	Nucleotide and derivates	540560	401220	332710	288430	339270	387510	494630	513360	772940	884910	797130	858450	821200	C00020	ko00230,ko00908,ko01100,ko01110
pmb2922	565.1	323.1	1.16	566.1	[M-H]-	Uridine 5'-diphospho-D-glucose	Nucleotide and derivates	8575600	7824100	8188400	8672300	9508100	8756000	8342800	8911900	9426300	7607700	7746500	8354800	7362000	C00029	ko00040,ko00052,ko00053,ko00240,ko00500,ko00520,ko00561,ko00908,ko01100
pmb4344	362.1	79.1	1.23	363.1	[M-H]-	Guanosine 5'-monophosphate	Nucleotide and derivates	20518	25585	13612	16053	13761	21984	27686	27504	26117	20758	22382	13235	14200	C00144	ko00230,ko01100
pmc0066	333.052	137.05	0.71	332.052	[M+H]+	2'-Deoxyinosine-5'-monophosphate	Nucleotide and derivates	325210	196970	282520	464450	288720	1994100	200870	236900	300510	774730	553830	656710	653520	C06196	ko00230
pmc0274	167.1	121.1	1.9	166.1	[M+H]+	6-Methylmercaptopurine	Nucleotide and derivates	4493500	4644700	3698600	4609600	4718100	2776600	4874200	4985200	4983300	7404900	7397100	7292200	7370000	C16614	--
pmc0281	400.2	136.11	1.94	399.2	[M+H]+	Adenosine O-ribose	Nucleotide and derivates	697550	873590	638090	709560	1139600	505800	636360	674650	761940	1276000	1284500	1321900	1322500	--	--
pmc0304	384.115	252	2.06	383.115	[M+H]+	Succinyladenosine	Nucleotide and derivates	878210	753050	672280	799850	701840	566430	633500	593340	632290	1297600	1185600	1235400	1139400	--	--
pme0028	245.1	113	1.22	244.07	[M+H]+	Uridine	Nucleotide and derivates	662570	542640	498670	569170	490360	693890	1189200	1123100	1430800	1141800	1409900	1394100	1359200	C00299	ko00240,ko01100,ko02010
pme0031	127	110	1.58	126.043	[M+H]+	Thymine	Nucleotide and derivates	12612	16197	22112	12003	19014	7504.5	25588	12356	16603	32615	32604	30692	27897	C00178	ko00240,ko01100
pme0033	137	119	1.17	136.038	[M+H]+	Hypoxanthine	Nucleotide and derivates	8582.5	11046	13444	9744.3	9579.2	9091.8	13681	16023	18568	22298	17964	16620	20830	C00262	ko00230,ko01100
pme0038	112	95	0.72	111.043	[M+H]+	Cytosine	Nucleotide and derivates	104220	77697	85008	86349	68111	82545	89068	83578	95715	171330	145270	144720	148630	C00380	ko00240,ko01100
pme0040	136.1	119	1.16	135.054	[M+H]+	Adenine	Nucleotide and derivates	2025700	1879900	1805400	1486200	1657400	1052300	2761700	2824400	2761600	3781800	3607400	3505000	3358800	C00147	ko00230,ko00908,ko01100
pme0108	126.1	109	0.78	125.059	[M+H]+	5-Methylcytosine	Nucleotide and derivates	109010	87175	75667	84289	82246	79814	75591	73460	88913	160810	154770	151050	164770	C02376	ko00240,ko01100
pme0163	335.1	123	0.8	334.057	[M+H]+	β-Nicotinamide mononucleotide	Nucleotide and derivates	14188	18416	10160	30669	19349	34631	15249	17043	17914	43764	28365	29757	52340	C00455	ko00760,ko01100
pme0183	152.1	135	0.78	151.049	[M+H]+	2-Hydroxy-6-aminopurine	Nucleotide and derivates	26227	23952	27167	30792	21028	17832	31171	35842	40324	66794	44349	47343	49595	--	--
pme0230	268.097	136	1.8	267.097	[M+H]+	Adenosine	Nucleotide and derivates	1433300	855110	960750	817830	705670	485780	1414300	1277400	1437800	1631500	1535600	1452300	1401200	C00212	ko00230,ko01100,ko02010
pme0257	111.027	80	1.14	112.027	[M-H]-	Uracil	Nucleotide and derivates	16757	24173	23932	23529	26696	33315	25752	18289	21563	23858	17497	26708	25676	C00106	ko00240,ko00410,ko00770,ko01100
pme0263	259.085	127	1.74	258.085	[M+H]+	5-Methyluridine	Nucleotide and derivates	18962	36185	27925	20099	15297	13022	25638	26095	23837	39413	37280	37034	24288	--	--
pme0264	243.09	127	1.96	242.09	[M+H]+	Thymidine	Nucleotide and derivates	408380	524220	436060	328200	386950	232610	445670	362160	354570	613810	521750	548960	508700	C00214	ko00240,ko01100
pme1109	152	135	1.16	151.049	[M+H]+	Guanine	Nucleotide and derivates	49591	52208	65566	64249	52598	42786	93542	72630	97331	136550	130690	120880	103300	C00242	ko00230,ko01100
pme1119	269.1	137	0.93	268.081	[M+H]+	Inosine	Nucleotide and derivates	125170	151570	109360	138820	134550	51361	129760	113150	160030	248910	248800	210790	238960	C00294	ko00230,ko01100,ko02010
pme1175	282.092	150	1.55	283.092	[M-H]-	Guanosine	Nucleotide and derivates	796370	849420	806010	782560	731030	823070	1028000	979860	919300	800750	926490	907530	897570	C00387	ko00230,ko01100,ko02010
pme1184	268.097	152	1.65	267.097	[M+H]+	Deoxyguanosine	Nucleotide and derivates	618200	709260	542100	563410	505800	424020	584500	539390	575900	873340	869600	895060	868470	C00330	ko00230,ko01100,ko02010
pme1194	228	112	1.17	227.091	[M+H]+	Deoxycytidine	Nucleotide and derivates	32485	28980	22400	26253	26305	24789	34841	38328	30131	49926	27413	41823	39476	C00881	ko00240,ko01100,ko02010
pme1266	167.1	124	1.83	166.049	[M+H]+	3-Methylxanthine	Nucleotide and derivates	1514000	2109200	1615400	1409500	1329300	1151200	2381900	2006300	2032800	2962300	3138700	2982600	2952200	C16357	ko00232,ko01100,ko01110
pme1294	283	151	1.72	284.076	[M-H]-	Xanthosine	Nucleotide and derivates	307830	409350	367590	355280	271830	291170	562660	531070	389070	374610	373400	387070	395670	C01762	ko00230,ko00232,ko01100,ko01110,ko02010
pme1346	300.1	168	1.57	299.087	[M+H]+	8-Hydroxyguanosine	Nucleotide and derivates	18585	17574	18457	17948	12108	13435	9	13277	19531	30059	22918	19910	23857	--	--
pme1363	662.11	540.1	1.16	663.109	[M-H]-	Nicotinic acid adenine dinucleotide	Nucleotide and derivates	756360	972620	855210	939370	749530	878050	1057000	1209600	1475700	778660	998290	1076900	918130	C00003	ko00190,ko00730,ko00760,ko01100
pme1373	306	110	1.15	307.057	[M-H]-	2'-Deoxycytidine-5'-monophosphate	Nucleotide and derivates	56802	81142	69390	120970	151980	80415	93163	88332	95819	83124	67439	63825	64242	C00239	ko00240,ko01100
pme1378	282.1	149.6	2.41	281.112	[M+H]+	1-Methyladenosine	Nucleotide and derivates	5937.3	5600.3	5177	5413.9	4000.1	2362.4	6717.3	5848.8	6274.8	8816.5	6783.4	9598.3	6139.2	C02494	--
pme1473	296	134	2.89	297.09	[M-H]-	5'-Deoxy-5'-(methylthio)adenosine	Nucleotide and derivates	129590	147960	144540	154830	154820	150010	182270	178990	150960	149060	148940	167580	146520	C00170	ko00270,ko00908,ko01100
pme2651	742.1	620.1	1.22	743.075	[M-H]-	NADP	Nucleotide and derivates	112570	121340	113740	125840	127640	124730	79039	88147	93558	60719	94286	88028	81560	C00006	ko00195,ko00480,ko00760,ko01100
pme2765	181.1	124	2.6	180.065	[M+H]+	1,7-Dimethylxanthine	Nucleotide and derivates	1221000	372490	449290	648530	647100	350620	314910	504610	435470	733200	711390	727150	700210	C13747	ko00232,ko01100,ko01110
pme2776	253.1	137	1.64	252.086	[M+H]+	2'-Deoxyinosine	Nucleotide and derivates	10657	10206	10303	8825	8670.9	5966.2	8761.1	10682	11487	15366	11051	13138	15319	C05512	ko00230,ko01100,ko02010
pme2801	167	150	1.72	166.049	[M+H]+	7-Methylxanthine	Nucleotide and derivates	359950	506970	415310	318000	336590	269540	604980	513190	488720	836450	798070	749990	758500	C16353	ko00232,ko01100,ko01110
pme3104	150	133	0.77	149.07	[M+H]+	1-Methyladenine	Nucleotide and derivates	11816	9064.5	11265	4946.9	15306	14623	9065	9470.7	9916.4	15340	18115	22211	12956	C02216	--
pme3151	213	97	1.23	214.016	[M-H]-	Deoxyribose 5-phosphate	Nucleotide and derivates	85040	75646	85808	119540	91051	95705	60583	102450	89192	74918	83434	92216	76335	--	--
pme3184	332	136	1.31	331.068	[M+H]+	2'-Deoxyadenosine-5'-monophosphate	Nucleotide and derivates	45739	48894	36710	26200	34997	31512	37482	49767	39983	67402	83667	71975	62978	C00360	ko00230,ko01100
pme3188	323	211	1.17	324.036	[M-H]-	Uridine 5'-monophosphate	Nucleotide and derivates	58855	60535	55953	44924	50333	60444	61441	74980	85417	45400	40286	58087	46819	C00105	ko00240,ko01100
pme3197	330	136	1.78	329.053	[M+H]+	Cyclic AMP	Nucleotide and derivates	23227	21677	17019	18777	12316	11177	44688	38267	38916	64685	63250	53352	55908	C00575	ko00230,ko01100
pme3200	74	57	0.72	73.0971	[M+H]+	1-methylguanidine	Nucleotide and derivates	13067	17776	11352	15441	12221	29780	18924	16169	14590	24048	20794	17365	19923	--	--
pme3337	384	252	2.1	383.108	[M+H]+	N6-Succinyl Adenosine	Nucleotide and derivates	661180	580360	488970	604880	543450	414030	420540	458210	459480	948970	882160	855900	793630	--	--
pme3732	244.086	112	0.82	243.086	[M+H]+	Cytidine	Nucleotide and derivates	257050	278720	295300	429240	201470	332700	337870	341150	464950	530510	591690	372950	482720	C00475	ko00240,ko01100,ko02010
pme3838	346.2	152	1.63	345.047	[M+H]+	Guanosine 3',5'-cyclic monophosphate	Nucleotide and derivates	9	9	9	9	9	9	18633	14086	14495	27531	23855	23740	23950	C00942	ko00230,ko01100
pme3961	252	136	1.85	251.102	[M+H]+	Deoxyadenosine	Nucleotide and derivates	126480	94122	96925	85359	103780	66179	134730	116980	134830	178030	147040	139440	170240	C00559	ko00230,ko01100,ko02010
pme3965	310	178	2.25	311.123	[M-H]-	2-(dimethylamino)guanosine	Nucleotide and derivates	530840	512550	457010	527380	493860	479640	488950	492130	577060	426030	478400	439580	439340	--	--
pme3982	267.08	135	1.49	268.081	[M-H]-	Hypoxanthine-9-β-D-arabinofuranoside	Nucleotide and derivates	125920	98177	83948	115760	105460	118880	184240	212180	191620	142620	157210	146470	147120	--	--
pmf0059	565.055	322.9	1.15	566.055	[M-H]-	UDP-α-D-glucose	Nucleotide and derivates	8354900	9457300	9464100	10373000	10817000	9847500	9985700	10185000	11278000	8531800	9076300	8482400	7724700	C00029	ko00040,ko00052,ko00053,ko00240,ko00500,ko00520,ko00561,ko00908,ko01100
pmf0118	565.055	322.9	1.17	610.019	[M-2Na+H]-	Uridine 5'-diphosphoglucose disodium salt	Nucleotide and derivates	8270900	9359500	8719600	9539700	10248000	9424900	9212100	9577400	10179000	7171000	7802200	7398800	7251900	--	--
pmf0253	226.101	148.3	4.19	225.101	[M+H]+	6-Benzylaminopurine	Nucleotide and derivates	52423	38072	44010	46281	36872	24097	43222	51477	47446	38207	51219	55814	43027	C11263	--
pmf0289	336.159	148	4.31	335.159	[M+H]+	Riboprine	Nucleotide and derivates	94882	102910	93371	101340	84371	61736	95149	112140	66747	108880	87488	113820	96750	C16427	ko00908,ko01110
pmb0550	449.1	287.3	2.59	449.1	Protonated	Cyanidin 3-O-glucoside (Kuromanin)	Anthocyanins	5261500	5071100	4915600	4341800	4155200	2436700	6525900	4925100	4456200	7245900	7583900	7829500	6450700	C08604	ko00942
pmb2957	465.1	285.1	2.59	466.1	[M-H]-	Cyanidin O-syringic acid	Anthocyanins	481400	499630	485070	533780	534800	513710	576790	538400	473260	459840	455310	497800	441890	--	--
pme0443	493	331	2.79	493	Protonated	Malvidin 3-O-galactoside	Anthocyanins	21762	44680	28370	34522	34858	24162	35601	35967	34393	54984	39890	19968	26277	--	--
pme0444	493.2	331	2.89	493.2	Protonated	Malvidin 3-O-glucoside (Oenin)	Anthocyanins	51364	68538	59010	50410	36320	46101	49385	56091	55898	68693	64305	57977	50039	C12140	ko00942
pme1773	595	287	2.63	595	Protonated	Cyanidin 3-O-rutinoside (Keracyanin)	Anthocyanins	2413300	2669300	2290500	2598900	2456900	1944100	2279600	2296900	2114400	3036300	2642200	2436200	2622300	C08620	ko00942
pme1777	611	287	2.08	611	Protonated	Cyanidin 3,5-O-diglucoside (Cyanin)	Anthocyanins	3849400	4155800	3427000	4313100	3521900	2914000	2917000	3124400	3502000	5646700	5727800	4231700	4609500	C08639	ko00942
pme1786	655.2	331.1	2.55	655.2	Protonated	Malvidin 3,5-diglucoside (Malvin)	Anthocyanins	26993	32417	29100	23030	28165	26809	28199	28340	21567	62815	52613	56295	55221	C08718	--
pme1793	595	270.9	2.43	595	Protonated	Pelargonin	Anthocyanins	659830	850040	744410	159460	902520	170800	616730	840790	819570	1043200	1015600	729630	955920	C08725	ko00942
pme3391	479	317	2.65	479	Protonated	Petunidin 3-O-glucoside	Anthocyanins	1189900	1722200	1283700	843850	1220000	572000	1386900	1359700	1178700	1766100	1723800	1589000	1549700	C12139	ko00942
pme3392	433.1	271	2.78	433.1	Protonated	Pelargonidin 3-O-beta-D-glucoside（Callistephin chloride)	Anthocyanins	1157600	1085100	1033800	796670	923140	529640	1263500	906460	911700	1570600	1282200	1436600	1266500	--	--
pmf0027	449.1	286.8	2.6	448.101	[M]+	Cyanidin 3-O-galactoside	Anthocyanins	6177200	5607200	4535100	4039500	4785300	2383400	5676100	4683300	4614300	7248600	6669300	6308000	6356200	C08647	--
pmf0116	627.15	303.1	1.86	662.125	[M-Cl]+	Delphin chloride	Anthocyanins	82338	94119	60238	53453	63249	9	67609	70466	68479	115400	148060	109350	113770	C16312	ko00942
pmf0203	463.124	301.1	2.82	498.093	[M-Cl]+	Peonidin 3-O-glucoside chloride	Anthocyanins	54354	50920	41910	41896	26519	28096	27786	35818	19514	64489	34372	65038	42146	--	--
pmf0615	641.4	317	2.28	641.4	Protonated	Petunidin 3, 5-diglucoside	Anthocyanins	27700	31585	23971	34125	21607	19595	18175	27474	20991	34418	27278	23671	27959	--	--
pma0249	479.118	317.1	3.64	478.118	[M+H]+	Selgin 5-O-hexoside	Flavone	230740	212770	247260	368170	221020	164960	291700	200890	196070	215590	195930	214320	281670	--	--
pma0253	477.14	315	5.17	476.14	[M+H]+	O-methylChrysoeriol 5-O-hexoside	Flavone	41405	57346	44883	37157	51206	22029	52881	40001	49155	44031	47390	35445	53149	--	--
pma0294	463.123	301	3.97	462.123	[M+H]+	Chrysoeriol 5-O-hexoside	Flavone	145870	106010	104240	108060	144190	77964	130840	97560	123950	133170	87889	132150	103540	--	--
pma0724	435.1	285.1	3.76	434.1	[M+H]+	Naringenin C-hexoside	Flavone	824170	803670	695700	776410	798780	372430	816970	691720	872970	674620	782390	783540	727070	--	--
pma0760	565	317	4.3	564	[M+H]+	Selgin O-malonylhexoside	Flavone	97721	124290	168140	103520	146450	93268	121520	125150	136420	135230	161420	121770	140170	--	--
pma1087	565.155	499.2	3.37	564.155	[M+H]+	C-pentosyl-C-hexosyl-apigenin	Flavone	19725000	18697000	15730000	17859000	17490000	11537000	16337000	17537000	16875000	19114000	20149000	18764000	19330000	--	--
pma1108	433.113	283.1	3.74	432.113	[M+H]+	Apigenin C-glucoside	Flavone	3765700	4732000	4842700	3456800	4263200	2330500	4500500	4129100	4155500	3939000	3491500	3926300	3566100	--	--
pma6199	417.2	255.1	4.77	416.2	[M+H]+	Chrysin O-hexoside	Flavone	91131	69167	66181	55588	70780	43938	58594	81381	71763	80193	68565	59384	60689	--	--
pma6218	419.1	383.1	3.8	418.1	[M+H]+	O-methylnaringenin C-pentoside	Flavone	733260	1001400	1170500	673640	903240	350670	689380	778290	1011100	1009100	1027900	1070000	939430	--	--
pma6229	451.1	331.1	3.32	450.1	[M+H]+	Eriodictyol C-hexoside	Flavone	243770	237770	198630	183470	190380	124800	203240	177480	190860	194500	185900	205200	166610	--	--
pma6254	757.3	163.2	3.65	756.3	[M+H]+	C-hexosyl-apigenin O-caffeoylhexoside	Flavone	2523100	2677900	2648300	2264400	2571000	2156400	2739400	2671100	2909800	2297400	2357600	2249500	2507300	--	--
pma6360	477.1	297.2	4.06	476.1	[M+H]+	O-methylChrysoeriol 8-C-hexoside	Flavone	12922	12218	15960	15478	13478	11580	16004	10488	13641	10176	14982	11894	16432	--	--
pma6372	643.1	331	4.96	642.1	[M+H]+	Tricin O-vanilloylhexoside	Flavone	37730	31394	31284	28014	27402	29618	24663	26360	28945	27984	26738	29393	31595	--	--
pma6496	449.1	299.1	3.43	448.1	[M+H]+	Luteolin 6-C-glucoside	Flavone	10407000	8652600	8702600	8233300	9136900	5683900	8806600	6813700	7449900	9342900	9273300	7427400	7832600	--	--
pma6516	757.3	595.2	3.49	756.3	[M+H]+	C-hexosyl-apigenin O-hexosyl-O-hexoside	Flavone	369780	517470	504090	409220	428810	390050	444770	501740	389370	403220	448760	417900	401000	--	--
pma6586	567.3	405.2	3.99	566.3	[M+H]+	Tricin O-glycerylhexoside	Flavone	316980	215400	240530	277310	223900	152580	204380	220820	215410	233940	245130	241190	247540	--	--
pma6638	477.2	315	5.41	476.2	[M+H]+	O-methylChrysoeriol 7-O-hexoside	Flavone	43686	59564	46058	38431	59005	26230	59919	39078	65051	45743	52381	48863	47786	--	--
pma6647	625.2	607.1	3.43	624.2	[M+H]+	C-hexosyl-chrysoeriol O-hexoside	Flavone	55200	47882	48914	57675	51965	30245	49814	40006	49656	49140	66002	76156	65959	--	--
pmb0277	331.1	315	5.69	330.1	[M+H]+	Tricin	Flavone	1625300	1736900	1674800	1397900	1778900	761610	2313700	1557100	2393800	2040500	2063500	1936400	1891700	--	--
pmb0566	581.2	383.2	3.7	580.2	[M+H]+	Luteolin O-hexosyl-O-pentoside	Flavone	114220	117090	84029	87552	75233	102540	65635	88536	42759	86456	111420	70309	86215	--	--
pmb0569	509.2	347.1	3.89	508.2	[M+H]+	Syringetin 5-O-hexoside	Flavone	1750900	1818600	1681600	1478200	1829200	1248100	1644200	1920300	1570900	1903100	1667400	1572300	1614800	--	--
pmb0580	417.1	255.1	4.94	416.1	[M+H]+	Chrysin 5-O-glucoside (Toringin)	Flavone	65072	61579	37607	53169	58586	32956	53172	46885	58122	47277	60782	44289	54194	--	--
pmb0588	611.1	449.3	3.5	610.1	[M+H]+	Luteolin 3',7-di-O-glucoside	Flavone	969810	864980	794800	1013800	941260	932810	741170	1073700	860640	1061500	931380	1005400	841640	--	--
pmb0600	609.4	301	4.02	608.4	[M+H]+	Chrysoeriol 7-O-rutinoside	Flavone	747040	591840	699310	536300	922450	441880	608280	736060	654760	644260	595080	543030	594080	--	--
pmb0602	509.3	347.2	4.1	508.3	[M+H]+	Syringetin 7-O-hexoside	Flavone	2290700	1734000	1775700	1690900	1781400	1153800	1909300	1702100	1769700	1747500	1730100	1509000	1669900	--	--
pmb0603	625.1	301.6	4.13	624.1	[M+H]+	Chrysoeriol O-hexosyl-O-hexoside	Flavone	17394	14075	13969	16707	10126	6758	13635	10961	11826	13932	12966	8651.5	7784.2	--	--
pmb0607	463.2	301.1	4.24	462.2	[M+H]+	Chrysoeriol 7-O-hexoside	Flavone	9289000	7497600	8409000	9522900	9837300	6818400	10670000	7791000	9518100	8142800	8436400	8105400	7893300	--	--
pmb0613	757.1	577.2	2.63	756.1	[M+H]+	Apigenin 6-C-hexosyl-8-C-hexosyl-O-hexoside	Flavone	18507	29377	13019	13148	18449	11901	18749	23145	13548	27704	26499	35172	18767	--	--
pmb0618	627.1	465.1	2.75	626.1	[M+H]+	8-C-hexosyl-hesperetin O-hexoside	Flavone	500570	370780	481010	354370	293390	314710	382480	376640	425030	677630	489120	492880	513850	--	--
pmb0621	641.1	622.8	2.9	640.1	[M+H]+	C-hexosyl-isorhamnetin O-hexoside	Flavone	5891.9	10277	9	9	24437	9	98876	86383	133790	162850	107340	120580	165760	--	--
pmb0622	611.2	473.1	2.92	610.2	[M+H]+	C-hexosyl-luteolin O-hexoside	Flavone	322600	285100	201970	289480	220880	203120	262710	263960	291110	246230	309410	317690	230860	--	--
pmb0623	625.2	607.1	2.94	624.2	[M+H]+	6-C-hexosyl chrysoeriol O-hexoside	Flavone	30016	28423	48558	33120	29250	15001	54753	19239	35152	57323	42829	42470	42821	--	--
pmb0624	611.1	431.3	3.04	610.1	[M+H]+	6-C-hexosyl-luteolin O-hexoside	Flavone	3368600	3183100	2906500	2826900	3363700	2066600	3165300	2564600	2682400	3521100	3944500	3359400	3545000	--	--
pmb0626	757.1	433.4	3.16	756.1	[M+H]+	6-C-hexosyl-apigenin O-hexosyl-O-hexoside	Flavone	83196	116830	112980	106160	131450	85322	106970	112130	98436	146140	95727	111090	122110	--	--
pmb0628	613.1	451.1	3.02	612.1	[M+H]+	Eriodictiol C-hexosyl-O-hexoside	Flavone	761900	760690	646430	665930	809420	500350	818000	629690	602950	868800	897120	749380	888080	--	--
pmb0631	581.1	515.4	3.14	580.1	[M+H]+	C-hexosyl-luteolin C-pentoside	Flavone	229010	210830	177910	189050	197180	162360	162850	187720	168800	268090	257090	227820	237720	--	--
pmb0636	581.1	431.3	3.26	580.1	[M+H]+	6-C-hexosyl luteolin O-pentoside	Flavone	120190	100060	90860	84342	130920	70799	91966	91835	92631	139940	113040	131780	107540	--	--
pmb0639	757.2	595.2	3.13	756.2	[M+H]+	8-C-hexosyl-apigenin O-hexosyl-O-hexoside	Flavone	242790	232650	252820	247830	254490	166460	155710	212660	172500	283630	281700	276870	241380	--	--
pmb0644	449.1	299.2	3.41	448.1	[M+H]+	Luteolin C-hexoside	Flavone	7631800	7351800	7352600	6095300	6092800	4949500	7004200	5772200	6554800	7375600	7406900	6995200	6947300	--	--
pmb0645	627.1	465.2	3.4	626.1	[M+H]+	6-C-hexosyl-hesperetin O-hexoside	Flavone	659720	660230	621560	605280	468350	497010	516810	698690	779520	744550	725600	705540	734650	--	--
pmb0652	565.1	433.3	3.54	564.1	[M+H]+	C-hexosyl-apigenin O-pentoside	Flavone	13511000	13596000	13725000	10420000	13174000	8757500	11410000	11465000	11618000	14065000	13435000	12986000	13675000	--	--
pmb0653	595.1	463.1	3.62	594.1	[M+H]+	di-C,C-hexosyl-apigenin	Flavone	426950	334580	338010	321310	277130	196880	304060	290960	272350	337180	415850	380440	413620	--	--
pmb0660	757.2	147.1	3.69	756.2	[M+H]+	C-hexosyl-luteolin O-p-coumaroylhexoside	Flavone	145730	208260	188690	202650	180340	141070	198170	169340	211410	215590	214890	211700	164530	--	--
pmb0661	609.1	463.3	3.7	608.1	[M+H]+	Chrysoeriol C-hexosyl-O-rhamnoside	Flavone	8392900	7254700	5874200	5857500	6227900	4559900	4402800	6354200	7195700	7366700	7278900	6159700	7134700	--	--
pmb0665	611.2	465.1	3.77	610.2	[M+H]+	Luteolin 8-C-hexosyl-O-hexoside	Flavone	6793100	5012500	5810600	6076100	5057100	4672900	4883500	4831000	4984400	6121900	5428000	6407800	5655100	--	--
pmb0673	403.1	367.1	4.29	402.1	[M+H]+	Apigenin 6-C-pentoside	Flavone	1756200	1648000	1978900	1688900	1779300	1019100	1956100	1482300	2175600	1610700	2002200	1643400	1593000	--	--
pmb0680	741.2	147.3	4.18	740.2	[M+H]+	C-hexosyl-apigenin O-p-coumaroylhexoside	Flavone	3995400	4423200	4140000	3694100	6099000	3669400	4390700	5045100	6069400	4975500	3631300	4478600	3718300	--	--
pmb0681	403.1	367	4.24	402.1	[M+H]+	Apigenin 8-C-pentoside	Flavone	1887200	1597200	1963700	1532800	1646000	1037100	1881700	1657500	1832800	1771700	1712500	1776000	1364600	--	--
pmb0689	463.1	331.2	4.67	462.1	[M+H]+	Chrysoeriol C-hexoside	Flavone	122280	86238	82903	99351	93231	62314	91401	92434	100140	89545	97732	95223	91923	--	--
pmb0693	565.1	433.3	3.35	564.1	[M+H]+	C-hexosyl-apigenin C-pentoside	Flavone	10512000	9611000	8216800	9162400	8309000	6076200	9462900	8761700	9535900	10799000	10579000	10852000	10575000	--	--
pmb0696	625	463	3.4	624	[M+H]+	8-C-hexosyl chrysoeriol O-hexoside	Flavone	690880	789410	745900	585890	756540	472300	687360	635090	689730	774180	699560	790740	707500	--	--
pmb0701	463.1	313.2	3.83	462.1	[M+H]+	Chrysoeriol 8-C-hexoside	Flavone	932310	865530	1033400	813910	881320	654190	692410	880180	813280	898940	890730	1058500	770450	--	--
pmb0712	655.2	331.1	3.23	654.2	[M+H]+	Tricin 5-O-hexosyl-O-hexoside	Flavone	42863	24351	18325	22542	18524	16336	33092	17283	15941	25498	30799	18703	33314	--	--
pmb0713	655.2	331.2	3.45	654.2	[M+H]+	Tricin 7-O-hexosyl-O-hexoside	Flavone	36637	14067	24696	10402	18504	22970	24553	25976	25922	36841	26356	27292	30981	--	--
pmb0724	477.1	331.1	4.91	476.1	[M+H]+	Tricin O-rhamnoside	Flavone	31795	19678	23179	22397	29577	13036	25741	22701	21728	25293	23188	26318	22337	--	--
pmb0732	669.1	331	3.77	668.1	[M+H]+	Tricin 5-O-feruloylhexoside	Flavone	55014	72519	92216	53234	77300	55383	79154	87065	59028	69452	82611	82598	88811	--	--
pmb0733	639.1	331.4	4	638.1	[M+H]+	Tricin 5-O-rutinoside	Flavone	60081	121660	95293	66762	86719	50158	92393	81098	102380	108820	80351	107650	82656	--	--
pmb0736	493.1	331	4.23	492.1	[M+H]+	Tricin 7-O-hexoside	Flavone	3224800	3329000	3805400	3266400	3959200	2424300	4462500	3163800	4612600	3463400	3058900	3781000	3515900	--	--
pmb0743	527.1	347.7	5.37	526.1	[M+H]+	Tricin 7-O-β-guaiacylglycerol	Flavone	7044.7	6023.9	4190.8	7400.8	8362.4	4104.7	6284.6	4904.1	7570.2	8380.9	7960.9	6983.9	7175	--	--
pmb0746	527.1	331	5.77	526.1	[M+H]+	Tricin 4'-O-β-guaiacylglycerol	Flavone	515580	474960	364190	318910	636340	231810	374050	369550	439910	511520	516440	457760	495430	--	--
pmb1108	773.1	593	2.63	772.1	[M+H]+	Luteolin 6-C-hexoside 8-C-hexosyl-O-hexoside	Flavone	9045.2	8011.8	9674.6	5540.2	11619	7559.9	10725	8738.5	6855.2	11367	7818.2	8959.2	7786.5	--	--
pmb1312	689.2	331.2	4.36	688.2	[M+H]+	Tricin 4'-O-(β-guaiacylglyceryl) ether 7-O-hexoside	Flavone	35161	23372	21949	20934	30221	14289	23469	20220	17692	27784	25245	19348	17041	--	--
pmb2954	771.1	609.3	2.6	772.1	[M-H]-	Luteolin O-hexosyl-O-hexosyl-O-hexoside	Flavone	165860	61481	57440	63057	45554	50678	49086	41539	46148	56547	83505	67170	46191	--	--
pmb2976	755.1	447.2	3.68	756.1	[M-H]-	Chrysoeriol C-pentosyl-O-hexosyl-O-hexoside	Flavone	180260	143490	150830	184140	178620	200220	196450	185580	115230	152950	203590	155200	158690	--	--
pmb2977	739.2	431.3	3.95	740.2	[M-H]-	Chrysoeriol 8-C-pentosyl-O-rutinoside	Flavone	13229	28477	28190	23525	14760	15514	20942	23217	30356	17150	23172	22135	24720	--	--
pmb2987	487.1	163	2.93	488.1	[M-H]-	Acacetin O-acetyl hexoside	Flavone	69125	71138	71059	73093	61903	54646	83896	59571	44707	53711	64734	60996	62576	--	--
pmb2988	624.1	286.2	3.13	625.1	[M-H]-	Luteolin O-hexosyl-O-gluconic acid	Flavone	12136	20023	16483	19224	15426	15890	16473	12469	11421	15263	13420	15929	17206	--	--
pmb2991	739.1	269.2	3.77	740.1	[M-H]-	Apigenin O-hexosyl-O-rutinoside	Flavone	20581	24529	26314	25046	22008	20469	32327	28368	20707	42544	35486	34967	18520	--	--
pmb2992	459.1	255.2	3.72	460.1	[M-H]-	Acacetin O-glucuronic acid	Flavone	207910	204990	190810	200360	190520	185270	155350	155430	113880	199530	178650	167300	187520	--	--
pmb3000	503.1	341.1	3.92	504.1	[M-H]-	Chrysoeriol O-acetylhexoside	Flavone	104400	98683	80383	80853	87463	68546	77644	88197	94176	97597	92924	87120	84760	--	--
pmb3006	431.1	269.1	4.15	432.1	[M-H]-	Apigenin 7-O-glucoside (Cosmosiin)	Flavone	870490	1016600	946480	886680	784170	846840	828970	942530	861880	993840	845200	877110	981630	C04608	ko00944
pmb3007	475.1	284.1	4.14	476.1	[M-H]-	Chrysoeriol O-glucuronic acid	Flavone	166810	188300	234900	153270	144540	119210	154210	109030	123390	212600	164460	167010	176020	--	--
pmb3032	561.1	329.1	5.62	562.1	[M-H]-	Tricin O-malonyl rhamnoside	Flavone	13477	10591	8435.6	8077.4	11202	6786.3	5219.1	6295.9	8402.1	9798.3	10024	7420.9	8022.1	--	--
pmb3041	521.1	329.2	3.76	522.1	[M-H]-	Tricin O-saccharic acid	Flavone	1665500	1338100	1284700	1592500	1479500	1452600	1249700	1530800	1436700	1454700	1528100	1389500	1507900	--	--
pmb3045	505.1	329.1	4.19	506.1	[M-H]-	Tricin O-glucuronic acid	Flavone	85962	60825	81836	69833	99563	81899	62921	41695	75429	59964	69402	64378	78860	--	--
pmb3047	657.1	495.1	4.52	658.1	[M-H]-	Tricin 4'-O-(syringyl alcohol) ether 5-O-hexoside	Flavone	19633	12616	20824	16508	13299	15341	18778	12682	20635	17993	13275	17129	18727	--	--
pme0088	285	151	5.04	286	[M-H]-	Luteolin	Flavone	82076	79581	78515	89621	71889	75527	234510	200520	181860	201080	194000	191880	188320	C01514	ko00941,ko00944,ko01100,ko01110
pme0333	579.164	271	4.02	578.164	[M+H]+	Apigenin 7-O-neohesperidoside (Rhoifolin)	Flavone	871380	642540	599430	567580	661710	589110	644510	641560	757290	705840	690480	692850	739820	C12627	ko00944
pme0363	299.063	284.01	5.72	300.063	[M-H]-	Chrysoeriol	Flavone	131650	86831	77969	105270	123510	80974	192040	143700	174820	181870	163220	166430	167050	C04293	ko00944
pme0367	577.164	269.01	3.94	578.164	[M-H]-	Apigenin 7-rutinoside (Isorhoifolin)	Flavone	166860	157100	143300	93890	132720	122960	140550	138380	125270	159130	144640	142020	125520	--	--
pme0374	431.106	311	3.72	432.106	[M-H]-	Isovitexin	Flavone	8458400	9675300	8546000	8993100	9352400	8957900	10020000	8975400	10129000	9289600	9235700	10240000	9345100	C01714	ko00944
pme0379	271.053	153.01	5.62	270.053	[M+H]+	Apigenin	Flavone	308140	294970	296220	240800	232090	168400	488120	595200	619390	519560	533130	492580	488690	C01477	ko00941,ko00943,ko00944,ko01100,ko01110
pme1518	403.132	373	7	402.132	[M+H]+	Nobiletin	Flavone	12594	11080	12232	9756	10515	6709	10563	11732	9412.1	11399	12123	10243	9680.1	C10112	--
pme1550	373.121	343	7.48	372.121	[M+H]+	Tangeretin	Flavone	16491	15358	13702	12727	10605	10518	10250	16840	11777	18552	17953	12814	16102	C10190	--
pme1601	417.111	271	4.87	416.111	[M+H]+	Apigenin 4-O-rhamnoside	Flavone	308360	340480	323810	291040	312370	176180	363060	253120	302240	296550	333910	308590	264230	--	--
pme1611	433.121	313	3.74	434.121	[M-H]-	Isohemiphloin	Flavone	2080000	1893500	2286200	2144500	1789400	2002900	1770700	1964700	1836000	2071600	2146500	1958700	2002900	--	--
pme2457	447.3	285.2	3.82	448.101	[M-H]-	Luteolin 7-O-glucoside (Cynaroside)	Flavone	56840	67352	72780	53667	88660	50777	85437	72485	116260	64131	60297	83084	78538	--	--
pme3227	579	433	3.61	578.164	[M+H]+	Vitexin 2''-O-beta-L-rhamnoside	Flavone	14454000	13927000	14336000	14453000	14551000	10900000	13594000	15116000	13701000	14249000	13731000	14506000	14424000	C12628	ko00944
pme3303	303	257	4.51	302.043	[M+H]+	Tricetin	Flavone	531550	497750	686810	634110	592400	304720	765010	659570	656290	645330	609220	627700	610560	C10192	ko00941
pme3475	273.07	153	5.59	272.069	[M+H]+	Butin	Flavone	2625800	3288900	3012900	2371100	2478300	1638600	3332700	3015400	3045100	2788000	3065000	2935900	3020900	C09614	ko00941
pmf0005	579.2	271	3.96	580.535	[M-H]-	Narirutin	Flavone	284580	195770	184530	169780	166260	176660	185380	183300	171920	218450	191870	208930	192500	C09793	--
pmf0011	593.2	473	3.11	594.159	[M-H]-	Apigenin 6,8-C-diglucoside	Flavone	6067300	6012900	6321800	6432500	6874700	6707300	6502800	5963100	5920000	5662700	6156900	6314400	6238100	--	--
pmf0012	595.2	457.2	3.11	594.159	[M+H]+	6,8-di-C-glucoside Apigenine	Flavone	12319000	14013000	12994000	11431000	13601000	8587600	11703000	12074000	11740000	15337000	16219000	13362000	13866000	--	--
pmf0057	271.07	151	5.6	272.068	[M-H]-	4,2',4',6'-Tetrahydroxychalcone	Flavone	1369100	1577900	1470400	1380200	1192300	1202300	1647200	1400300	1244500	1532200	1398300	1488600	1689400	C06561	ko00941,ko01100,ko01110
pma0214	479	317.1	3.89	478	[M+H]+	methylQuercetin O-hexoside	Flavonol	785770	977770	1094900	886740	918480	555500	1003800	608330	1073600	992170	1035300	845140	1043300	--	--
pma6389	345.2	177.2	6.2	344.2	[M+H]+	Ayanin	Flavonol	28383	28365	22784	17481	24144	16274	16131	56856	14807	24315	22998	19635	27527	C04444	ko00944
pma6639	479.2	317.2	4.13	478.2	[M+H]+	Isorhamnetin O-hexoside	Flavonol	2168600	1831800	1854500	2101100	1741800	1204100	2207100	1751200	2109000	2146700	2106800	1901000	2035400	--	--
pmb0595	479.2	317.2	4.11	478.2	[M+H]+	Isorhamnetin 5-O-hexoside	Flavonol	2179300	1704400	2190600	1862900	1871500	1150600	2146000	2000500	1942400	2045500	1853700	1933400	1762700	--	--
pmb0711	611.2	303.1	3.68	610.2	[M+H]+	Quercetin 7-O-rutinoside	Flavonol	3672900	3178200	3572100	3220900	2650500	2700300	2938300	2767100	3314500	2512000	2777400	2311800	2566700	--	--
pmb3026	505.1	301.2	3.97	506.1	[M-H]-	Quercetin O-acetylhexoside	Flavonol	496540	356140	381490	500140	366290	366250	445690	340600	362740	443490	475690	390300	474020	--	--
pmb3894	329.1	229.1	5.84	330.1	[M-H]-	Di-O-methylquercetin	Flavonol	25773	38419	18927	23097	19270	18701	32158	37082	33923	35800	37623	35955	36918	--	--
pme0200	287.048	153	5.69	286.048	[M+H]+	Kaempferol	Flavonol	86435	74736	90467	70520	93864	32714	137200	92960	108330	110970	122240	103740	119590	C05903	ko00941,ko00944,ko01100,ko01110
pme0202	611.153	303	3.65	610.153	[M+H]+	Quercetin 3-O-rutinoside (Rutin)	Flavonol	3472000	2878100	2996200	3143100	2391200	2424600	2630100	2613900	2866100	2530400	2416700	2097500	2357000	C05625	ko00944,ko01100,ko01110
pme0321	431.106	285	4.89	432.106	[M-H]-	Kaempferol 7-O-rhamnoside	Flavonol	144940	128890	128320	135260	144840	105870	152400	127330	134680	166710	136730	124900	155720	--	--
pme0361	435.085	303	4.05	434.085	[M+H]+	Quercetin 3-alpha-L-arabinofuranoside (Avicularin)	Flavonol	18780000	13442000	17464000	15099000	14557000	10814000	16252000	14823000	16773000	15665000	16230000	16391000	16159000	--	--
pme0369	593.159	285	3.88	594.159	[M-H]-	Kaempferol 3-O-rutinoside (Nicotiflorin)	Flavonol	32486000	22709000	21738000	18139000	17583000	16662000	21340000	19566000	22972000	21737000	23937000	23806000	22822000	--	--
pme1480	319.038	153	4.44	318.038	[M+H]+	Myricetin	Flavonol	332270	397960	515940	424390	284590	244150	479520	401200	418600	414690	422430	354540	397180	C10107	ko00941,ko00944,ko01110
pme1524	305.058	231	4.1	304.058	[M+H]+	Dihydroquercetin (Taxifolin)	Flavonol	35046	34936	41637	35850	25938	19979	40537	39886	44768	41042	38170	42602	35086	C01617	ko00941,ko01100,ko01110
pme1540	625.169	317	3.76	624.169	[M+H]+	Isorhamnetin 3-O-neohesperidoside	Flavonol	6861500	10609000	10670000	7437700	8980600	5031200	9522200	8961800	9314400	9645500	10011000	10256000	10094000	--	--
pme1552	465.096	319	3.75	464.096	[M+H]+	Myricetin 3-O-rhamnoside (Myricitrin)	Flavonol	227810	197420	231840	197840	170380	137840	208800	214540	158020	154520	199130	186040	167670	C10108	--
pme1605	593.159	285	3.81	594.159	[M-H]-	Kaempferol 3-O-robinobioside (Biorobin)	Flavonol	30743000	22928000	18858000	16892000	16557000	15950000	20038000	18058000	21492000	23190000	22679000	23726000	22277000	--	--
pme1622	447.101	285	4.06	448.101	[M-H]-	Kaempferol 3-O-glucoside (Astragalin)	Flavonol	2330500	2328500	2252000	1844700	1701900	1507900	2160000	1792000	2584000	2053800	2138900	2138700	2291300	C12249	ko00944,ko01110
pme2493	579.2	287.1	3.75	578.164	[M+H]+	Kaempferol 3,7-dirhamnoside (Kaempferitrin)	Flavonol	439300	415920	428300	452530	438600	450750	377200	431050	337690	458090	408790	454970	442040	C16981	--
pme2898	321.05	303	3.5	320.053	[M+H]+	Dihydromyricetin	Flavonol	1801400	2449100	1945700	1893000	1992600	943730	1951700	1675800	1746700	2364600	2315000	2008000	2234900	C02906	ko00941,ko01110
pme2963	287.06	259	4.59	288.063	[M-H]-	Aromadedrin (Dihydrokaempferol)	Flavonol	246750	175160	185320	142560	157140	133220	179820	155100	170910	205500	169820	197100	175500	C00974	ko00941,ko01100,ko01110
pme2977	347.3	285	6.56	346.251	[M+H]+	Troxerutin (Trihydroxyethyl rutin)	Flavonol	654810	1847600	594540	602270	735210	409970	829320	817750	783240	889230	803380	782480	736620	--	--
pme3129	463	301	4.16	464.096	[M-H]-	Quercetin 4'-O-glucoside (Spiraeoside)	Flavonol	1511500	1195500	1240800	1379100	1076400	1023400	1225200	1420500	1382200	1717800	1586100	1446500	1594900	--	--
pme3211	463	301	3.83	464.096	[M-H]-	Quercetin 3-O-glucoside (Isotrifoliin)	Flavonol	28011000	26658000	26022000	27506000	22260000	23828000	26769000	25317000	32323000	28849000	26647000	28661000	25845000	C05623	ko00944,ko01100,ko01110
pme3268	449	287	3.98	448.101	[M+H]+	Kaempferol 3-O-galactoside (Trifolin)	Flavonol	2137600	2221900	1850700	1678600	1710900	1273400	2120600	1500200	2448700	1830100	1964600	1852800	2029400	C12626	ko00944
pme3297	433	287	4.42	432.106	[M+H]+	Kaempferol 3-O-rhamnoside (Kaempferin)	Flavonol	920870	1900000	1607300	1218700	1054900	1248600	1557400	873040	1981100	880750	1229100	1074900	1033100	C16911	ko00944
pme3393	287	149	3.8	288.063	[M-H]-	Fustin	Flavonol	75928	56686	120500	92941	117530	82689	152300	100230	107200	134960	110580	111850	94870	C01378	ko00941
pme3407	331	151	5.09	332.053	[M-H]-	Laricitrin	Flavonol	17687	13268	18376	13801	17202	8957.6	25935	16792	18186	18816	21608	21650	21521	C12633	ko00944
pme3468	739.22	593	3.38	740.216	[M-H]-	Kaempferol-3-O-robinoside-7-O-rhamnoside (Robinin)	Flavonol	43856	17946	21535	23723	20309	17447	23813	18028	17510	23476	25562	23200	29726	C10178	--
pme3484	479.09	315.5	3.47	480.09	[M-H]-	Myricetin 3-O-galactoside	Flavonol	11280000	9996200	9706200	9923700	10318000	8810400	9608500	10051000	9577300	11642000	10078000	10443000	9800900	--	--
pme3514	301	151	5.08	302.043	[M-H]-	Morin	Flavonol	805150	578310	874360	807190	720340	414200	1395000	985750	1021700	1149700	1078100	1118700	1138000	C10105	--
pme1665	593.16	311	3.32	594.159	[M-H]-	Isovitexin 7-O-glucoside (Saponarin)	Flavonoid	379870	422090	448030	420740	411200	463850	415670	416500	401550	456580	412080	457750	413160	C08064	--
pmf0151	300.9	151	5.08	302.24	[M-H]-	Quercetin	Flavonoid	1137200	771290	1118100	997480	929280	642730	1871800	1313600	1465500	1687400	1663600	1619400	1660900	--	--
pmf0179	623.169	315.1	3.93	624.169	[M-H]-	Narcissoside	Flavonoid	710010	573760	471750	581390	455630	454230	475200	600410	441010	525090	546080	588290	503820	--	--
pmf0204	465.096	303	3.79	464.096	[M+H]+	Hyperoside	Flavonoid	14315000	14738000	15933000	15595000	14268000	11294000	16499000	15018000	16112000	13190000	14309000	12849000	13341000	--	--
pmf0208	465.096	303	3.9	464.096	[M+H]+	Isoquercitroside	Flavonoid	14097000	14772000	17841000	14874000	14936000	10874000	15529000	13375000	16400000	12590000	14691000	14693000	13677000	--	--
pmf0233	595.137	291	4.86	594.137	[M+H]+	Tiliroside	Flavonoid	209070	211590	179030	148580	184110	131800	135820	159460	163160	168910	186080	147040	165990	C17140	--
pmf0235	565.2	409.1	3.37	564.148	[M+H]+	Isoschaftoside	Flavonoid	3559900	3568700	3974300	3525300	3663800	2629500	4081700	3894400	3630800	3015900	3456700	3381300	2812300	--	--
pmf0247	449.101	299.2	3.51	448.101	[M+H]+	Orientin	Flavonoid	9057300	9459000	7829400	8815200	7566400	5636400	8889000	7594100	8108000	8697300	8773400	9028800	9101200	C10114	--
pmf0275	303.043	121.3	5.23	302.043	[M+H]+	Herbacetin	Flavonoid	49899	80833	60347	44642	54713	26999	90024	82685	95558	78255	74749	71649	74973	--	--
pmf0279	465.095	229.2	3.76	464.095	[M+H]+	Gossypitrin	Flavonoid	1244000	1258900	1262900	1167100	1060500	862580	1440300	1159300	1261000	998670	1245300	1081800	1110700	--	--
pmf0301	433.121	269.1	4.28	434.121	[M-H]-	Engeletin	Flavonoid	43684	58486	36661	54969	38572	42048	49490	41953	36959	42435	42338	54112	34276	--	--
pmf0360	449.1	151	3.97	450.116	[M-H]-	Astilbin	Flavonoid	5149400	4254100	4281500	3990000	3961000	4058400	3668200	4073100	3742100	5060400	4489500	4766100	4538100	C17449	--
pmf0370	479.2	317	4.52	478.148	[M+H]+	Persicoside	Flavonoid	1468600	1692600	1640400	1245200	1510400	921690	1845300	1356000	1773800	1486200	1537300	1386200	1453900	--	--
pmf0371	315.05	300	4.7	316.058	[M-H]-	Pedalitin	Flavonoid	46486	89441	98587	71958	45528	52801	89678	53880	86822	81018	76552	88593	83726	C10119	--
pmf0374	477.103	314	4.15	478.111	[M-H]-	Isorhamnetin 3-O-glucoside	Flavonoid	292700	257870	254580	258420	230050	199580	284380	268350	274300	287940	265660	292150	263070	--	--
pmf0381	563.14	353	3.38	564.148	[M-H]-	Vicenin-3	Flavonoid	1260700	1370900	1504800	1592000	1485200	1506600	1433800	1470000	1370200	1564800	1415700	1426600	1669700	--	--
pmf0417	595.166	287	3.8	596.174	[M-H]-	Eriocitrin	Flavonoid	294270	187460	197560	159230	163460	153490	214260	200680	199810	200480	200740	278610	226240	C09732	--
pmf0472	565.156	271.1	4	564.148	[M+H]+	Apiin	Flavonoid	657140	529240	688180	567710	608100	508650	467370	725220	702690	591170	560630	488990	791060	C04858	ko00944
pmf0493	439	349.1	3.24	416.111	[M+Na]+	Puararin	Flavonoid	30744	24884	31244	20889	24914	26299	24038	23502	21079	37956	28400	29084	22316	C10524	--
pmf0548	563	353	3.34	596.138	[M-H]-	Schaftoside	Flavonoid	2138400	2002700	2160800	2434800	2406900	2173700	1936300	1936800	2004900	2341400	2106500	2245600	1967900	C10181	--
pmf0550	609.182	301	4.06	608.174	[M+H]+	Diosmin	Flavonoid	545220	630800	469360	479230	701760	367510	573200	629060	538120	576550	600760	461220	505240	C10039	--
pmf0570	419.1	257	3.85	418.126	[M+H]+	Liquiritin	Flavonoid	12536	29572	16627	21048	15610	15374	29362	19332	14242	19834	12542	20265	16182	C16978	--
pmf0582	325.1	123	7.92	324.136	[M+H]+	Glabridin	Flavonoid	14003	17099	15782	5707.7	18163	7422	20549	10527	13191	15361	13559	16524	14330	C10421	--
pmf0583	435.1	167	4.36	436.137	[M-H]-	Phloridzin	Flavonoid	1494100	1168400	1201500	1117100	1116100	1185700	1209200	1032500	1193500	1350000	1381900	1299200	1383400	C01604	ko00941,ko01110
pma0791	521	273	4.49	520	[M+H]+	Naringenin O-malonylhexoside	Flavanone	181130	177950	174510	172970	142910	148250	147770	157540	192120	196790	190760	164320	182650	--	--
pmb0686	537	289	4.46	536	[M+H]+	Eriodictyol O-malonylhexoside	Flavanone	121370	131220	143280	124390	102620	105800	129080	125410	113810	124480	106350	123260	127900	--	--
pmb2970	625.2	565.3	2.38	626.2	[M-H]-	Hesperetin O-hexosyl-O-hexoside	Flavanone	63262	44924	47767	61175	66199	60964	57055	54956	66545	46140	47110	47817	55088	--	--
pmb2979	549.2	387.1	4.03	550.2	[M-H]-	Hesperetin O-malonylhexoside	Flavanone	24185	34432	28943	27810	27119	32734	29976	28594	13626	25120	31561	30614	20226	--	--
pme0002	611.2	303	4.23	610.19	[M+H]+	Hesperetin 7-O-neohesperidoside (Neohesperidin)	Flavanone	2084000	2277000	2095800	2060500	1775600	1243500	2092400	1522800	1407500	2079700	2515100	2118900	1987400	C09806	ko00941
pme0330	579.179	271	4.06	580.179	[M-H]-	Naringenin 7-O-neohesperidoside (Naringin)	Flavanone	994470	764150	810510	653320	640190	680160	736150	648140	737320	798130	704730	870720	801970	C09789	ko00941
pme0371	433.121	271	4.19	434.121	[M-H]-	Naringenin 7-O-glucoside (Prunin)	Flavanone	4471300	4571200	4974400	4017800	4188600	4057600	3800300	4172000	4207800	4757700	4457500	4426300	4524100	C09099	ko00941
pme0377	273.069	153	5.6	272.068	[M+H]+	Naringenin	Flavanone	2611900	3366100	3128900	2338500	2607700	1626800	3169400	3131300	3035700	2723300	2933100	2963200	2996400	C00509	ko00941,ko00943,ko01100,ko01110
pme0421	275.084	169	5.51	274.084	[M+H]+	Phloretin	Flavanone	7989.1	7537.5	6205.1	9482.9	7796.4	4223	15517	10640	14076	11559	12849	12375	12501	C00774	ko00941,ko01110
pme1580	287.063	135	5.02	288.063	[M-H]-	Eriodictyol	Flavanone	251880	228650	223680	213100	183170	203610	695510	740880	568510	554810	535380	562740	529390	C05631	ko00941,ko01100,ko01110
pme1598	463.132	301	4.01	464.132	[M-H]-	Hesperetin 5-O-glucoside	Flavanone	21330000	22667000	22302000	22225000	21062000	18708000	23153000	22081000	24111000	25267000	22733000	22338000	21457000	--	--
pme2950	611.19	303	4.14	610.19	[M+H]+	Hesperetin 7-rutinoside (Hesperidin)	Flavanone	1712100	1902700	1899000	1494700	1584500	1055400	2200300	1636500	1668500	1902900	1938800	1463200	1409600	C09755	--
pme2957	271.07	151	5.59	272.069	[M-H]-	Naringenin chalcone	Flavanone	1431100	1643900	1579700	1432900	1229000	1183300	1687900	1575600	1261600	1611800	1636700	1535700	1564300	C06561	ko00941,ko01100,ko01110
pme2979	255.1	151	7	256.074	[M-H]-	Pinocembrin (Dihydrochrysin)	Flavanone	8490.4	11976	14473	14434	13457	14541	8595.8	15425	20357	9852	13055	13543	12363	C09827	ko00941
pme2984	593	285	4.92	594.195	[M-H]-	Isosakuranetin-7-neohesperidoside (Poncirin)	Flavanone	1932000	512540	511830	529590	580440	443590	430730	358270	388170	509120	463760	461040	438790	C09830	--
pme3282	273	229	3.43	274.084	[M-H]-	Afzelechin (3,5,7,4'-Tetrahydroxyflavan)	Flavanone	695180	898770	807180	673900	814100	750370	699470	809370	870570	841440	781210	806710	790710	C09320	ko00941,ko01110
pme3439	271.07	135	5.44	272.069	[M-H]-	Butein	Flavanone	59385	56700	63680	47620	48346	46870	42386	52449	35124	80594	47508	44785	48555	C08578	ko00941
pme3461	301.1	151	5.71	302.279	[M-H]-	Homoeriodictyol	Flavanone	15698	6913.8	10019	14804	16429	11385	18352	19641	22722	13999	18108	15266	15633	C09756	ko00941
pmf0058	271	150.894	5.6	272.068	[M-H]-	4',5,7-Trihydroxyflavanone	Flavanone	1383800	1593600	1505200	1398500	1341100	1297500	1766200	1473200	1276200	1609500	1496000	1655700	1547500	C00509	ko00941,ko00943,ko01100,ko01110
pmf0421	417.118	297	4.54	418.126	[M-H]-	Aloin A	Quinones	18514	9025.2	9143.8	13092	16150	12692	11643	9195.9	10107	12795	11666	15134	20430	C10305	--
pmf0541	287.1	155	4.91	288.1	[M-H]-	Shikonin	Quinones	11416	9143.3	10750	12688	10580	13464	11462	14815	14628	11433	11063	9978.8	11169	C17412	ko00130,ko01110
pma6625	405.13	243.06	4.58	406.13	[M-H]-	E-3,4,5'-Trihydroxy-3'-glucopyranosylstilbene	Others	500440	750480	520150	373160	653000	591560	563940	537090	486390	619940	700410	593060	593040	--	--
pmb0064	374.1	198.2	2.03	373.1	[M+H]+	DIMBOA glucoside	Others	128310	154830	110360	100430	103680	64097	117990	103240	103200	226340	221340	212050	214050	C04831	ko00402
pmb0069	122	105	2.29	121	[M+H]+	Benzamide	Others	2035100	1791900	1661000	1546000	1621100	908070	1523800	1701800	1611800	2741500	2551000	2449000	2358700	C09815	--
pmb1240	503.2	311.1	3.74	502.2	[M+H]+	Phellodensin F	Others	328080	302570	237800	217380	275630	162780	230640	241630	212200	334040	323760	270670	258600	--	--
pmb1452	275.1	213.2	6.1	274.1	[M+H]+	N-Lauryldiethanolamine	Others	77432	178400	78132	85835	101670	64078	104000	119930	90886	102330	111830	89880	106730	--	--
pmb1652	149	121	9.66	148	[M+H]+	Phthalic anhydride	Others	3131800	3355400	2778600	2287400	2987700	1844300	2892600	3876900	3161800	3143600	2844400	2765500	2783200	--	--
pmb2507	213.1	97	0.93	214.1	[M-H]-	2-Deoxyribose 1-phosphate	Others	123060	118480	167130	178580	147680	187970	132200	164130	131520	156650	166560	151690	135830	C00672	ko00030,ko00240,ko01100
pmb3081	289.1	97	1.14	290.1	[M-H]-	Glucarate O-Phosphoric acid	Others	6180600	2718200	5886700	8710800	4175800	5534100	4465300	5973900	8795300	4736400	6821100	5785700	5221500	--	--
pme0534	195.157	74.9	0.81	196.058	[M-H]-	Gluconic acid	Others	1173900	1091400	1226800	1114400	1101300	1140600	1191800	1356600	1956200	1114300	1142800	1086100	1074400	C00257	ko00030,ko01100,ko01110,ko01200
pme2253	177.14	59	0.79	178.048	[M-H]-	L-Gulonic-γ-lactone	Others	140520	82587	85365	95888	101480	116500	74506	63279	86679	123630	97511	94837	78216	C01040	ko00053,ko01100
pme2366	122.1	105	2.29	121.089	[M+H]+	Phenethylamine	Others	2150300	2015400	1700900	1596900	1831900	976750	1664100	1775600	1723100	2767600	2607100	2552300	2578000	C05332	ko00360,ko01100
pme2433	106	88	0.68	105.079	[M+H]+	Diethanolamine	Others	188330	205700	164590	289830	188120	521780	159810	176990	167590	336920	306090	318800	349240	C06772	ko00564
pme2828	140	99	0.56	139.027	[M+H]+	4-Nitrophenol	Others	2347700	2522500	3709600	3059200	2209400	2237400	2859500	3749700	2032500	4369100	7734700	6878200	8685600	C00870	--
pme2830	140	79	0.75	141.019	[M-H]-	O-Phosphorylethanolamine	Others	14376	21927	16730	16964	26334	25989	15299	10675	18776	16202	18764	16192	13843	--	--
pme2909	358	97	1.3	397.46	[M-K]-	(-)-Sinigrin hydrate	Others	15505	20578	12001	9779.4	23921	24013	18619	26255	9	19533	17022	12447	13816	--	--
pme3705	193.141	73	0.79	194.043	[M-H]-	D-glucoronic acid	Others	38494	42862	38652	45923	28319	33851	41311	44380	25929	22959	29454	38633	38317	C00191	ko00040,ko00053,ko00520,ko00562,ko01100
pmf0141	121	76.9	4.58	122.073	[M-H]-	2-Phenylethanol	Others	403570	2135000	396300	697020	610160	941570	587990	754430	626160	636250	873740	980730	1196800	C05853	ko00360
pmf0217	259.014	78.9	0.71	304.1	[M-2Na+H]-	D-Glucose-6-phosphate disodium salt	Others	919890	1264200	1066400	923140	1093100	1129700	1625400	1542800	1234400	1125200	1146800	1243500	1194600	--	--
pmf0243	271.11	98.9	12.32	270.11	[M+H]+	Benzyl β-D-Glucopyranoside	Others	619090	608400	621660	591200	568150	558090	536920	536650	529690	552860	543490	506670	511830	--	--
pmf0347	215.1	137	6.35	214.099	[M+H]+	Dihydropinosylvin	Others	578460	745210	529950	426000	454250	299190	368310	364490	350830	485670	476710	435510	447260	C10254	--
pmf0350	225.1	105	3.89	224.141	[M+H]+	Vomifoliol	Others	80930	86813	68817	63571	66362	52630	83098	48070	74163	85430	79876	70734	64671	C04166	--
pmf0351	241.1	121	3.03	240.136	[M+H]+	Cucumegastigmane I	Others	61329	36769	53340	51337	50886	33635	51106	72084	49885	68501	60079	61230	49308	--	--
pmf0416	193.2	175	9.02	192.151	[M+H]+	α-Ionone	Others	182920	166840	157420	131530	173050	72455	210200	195720	192000	189390	181260	177950	170790	C12286	--
pmf0534	165.1	123	7.15	164.084	[M+H]+	Hinokitiol	Others	301360	546150	592390	405890	596920	373460	390620	560700	382050	498980	466750	459040	428200	C09904	--
pmf0537	113.06	95	2.61	112.052	[M+H]+	Cyclohexane-1,3-dione	Others	54791	41486	25973	31853	49670	16447	28138	46020	33029	39479	53600	21187	39199	C01066	--
pmf0579	329.2	285	8.37	330.183	[M-H]-	Carnosol	Others	5900.5	3686.4	3383.2	9	9	6875.1	9	9	9	13971	9344.4	8637.4	8394.1	C09069	--
pmf0606	177.048	133.1	7.18	178.048	[M-H]-	Pectin (Technical Grade)	Others	89309	143010	91620	109770	173000	248800	114380	194150	94868	133480	111490	117870	110180	--	--
pma2405	280	177	2.79	280	Protonated	Feruloylcholine	Alkaloids	10453	20928	15312	9970	9917	10833	14302	11671	10806	20323	17031	15334	12129	--	--
pma6270	258.2	104.2	0.76	258.2	Protonated	sn-Glycero-3-phosphocholine	Alkaloids	1352800	1354900	1293400	1785300	1330400	2721200	1305700	1229300	1050900	2242400	2027700	1950300	2345800	C00670	ko00564,ko00565
pmb0426	219.1	174.4	3.78	218.1	[M+H]+	5-Methoxy-N,N-dimethyltryptamine	Alkaloids	189880	130980	94038	178490	171230	149640	168420	140700	134630	145120	151700	140220	153600	C08309	--
pmb0484	104.1	60.1	0.68	103.1	[M+H]+	Choline	Alkaloids	3894600	3661500	3125700	2998900	4310700	2954400	3913300	4611300	3579300	6517900	6213000	6148800	6395500	C00114	ko00260,ko00564,ko01100,ko02010
pmb0769	485.1	323.1	3.82	484.1	[M+H]+	N-hexosyl-p-coumaroyl serotonin	Alkaloids	123860	125960	105140	108910	101610	97126	64670	82597	163880	90090	161740	130990	161910	--	--
pmb0774	177.2	160.3	1.66	176.2	[M+H]+	N-hydroxy tryptamine	Alkaloids	349790	372750	282350	298050	335640	191200	346570	260140	295700	427320	442870	451070	414880	C17203	ko00380,ko01100
pmb0776	337.1	177.4	2.8	336.1	[M+H]+	N-Feruloyl tryptamine	Alkaloids	11036	25158	20217	12564	25378	10707	20159	18001	12794	24795	23116	22989	17414	--	--
pmb0782	86.1	69.2	1.17	85.1	[M+H]+	Piperidine	Alkaloids	759600	908130	713140	1010500	874160	1232700	1956500	1742900	1738300	1388800	1533500	1569400	1716100	C01746	ko00960
pmb1754	184	125	0.77	183	[M+H]+	O-Phosphocholine	Alkaloids	286440	328120	306020	303130	287780	678150	257970	196970	243980	502180	357290	419760	394600	C00588	ko00564,ko01100
pmb2211	343.1	240.7	6.5	342.1	[M+H]+	Cocamidopropyl betaine	Alkaloids	70053	58760	26703	27366	37153	23227	126950	48956	71586	49903	48471	54325	49850	--	--
pme1417	161.1	144	2.77	160.1	[M+H]+	L-Tryptamine	Alkaloids	234940	181470	182170	132280	205970	111240	202750	198740	177750	226970	248790	247080	249690	C00398	ko00380,ko00901,ko01100,ko01110
pme1450	231	145	4.49	232.121	[M-H]-	Melatonin	Alkaloids	41680	69566	50914	44889	51005	37273	47085	41270	25148	50335	46004	42117	45329	C01598	ko00380,ko01100
pme1691	147.12	87.2	0.81	146.118	[M+H]+	Acetylcholine	Alkaloids	156320	97812	127620	156600	84508	226080	91183	115610	90439	193010	174710	227380	233340	C08201	--
pme1828	118.1	59	0.78	117.079	[M+H]+	Betaine	Alkaloids	4762200	3167300	3423300	4927100	3352900	6145300	3187800	3501900	3549400	7505100	6778400	6065200	7138200	C00719	ko00260,ko01100,ko02010
pme2024	177	160	1.63	176.095	[M+H]+	serotonin	Alkaloids	363390	304770	285770	255420	265250	189750	293300	298770	276690	424600	447750	392810	353650	C00780	ko00380,ko01100
pme2108	163	104	0.72	162.113	[M+H]+	L-Carnitine	Alkaloids	8542.3	11146	7547.9	14686	6632.9	22624	5275.3	12352	10339	19409	13707	10013	13973	C00318	--
pme2155	181	138	2.26	180	[M+H]+	Theobromine	Alkaloids	3041200	3232300	2875200	2638600	2597500	1987500	3019900	2787700	2771800	4356000	3781900	3918400	3832600	C07480	ko00232,ko01100,ko01110
pme2268	138	94.01	0.79	137.048	[M+H]+	Trigonelline	Alkaloids	16227	20722	14659	18731	10563	24818	18817	9194.7	12738	23440	21694	19861	21311	C01004	ko00760
pme2596	184.05	148	1.67	183.053	[M+H]+	4-Pyridoxic acid	Alkaloids	79810	89218	81944	75719	71380	53532	79805	69841	69995	126670	140200	131240	133530	C00847	ko00750,ko01100
pme2786	219	160	3.2	218.106	[M+H]+	N-Acetyl-5-hydroxytryptamine	Alkaloids	237980	223090	225100	221880	254130	188660	203480	201530	163820	229780	207260	209840	204870	C00978	ko00380,ko01100
pme3333	153.06	136.1	1.53	152.059	[M+H]+	1,4-dihydro-1-Methyl-4-oxo-3-pyridinecarboxamide	Alkaloids	13014	23961	20268	14168	14970	12020	24134	27768	26237	34703	30493	30791	26739	--	--
pmf0039	249.2	148	1.82	248.189	[M+H]+	Matrine	Alkaloids	11998	9064.2	9637	9061.8	10763	8117.9	10995	8169.6	8125.8	16844	12713	13837	15846	C10774	--
pmf0042	265.2	148	2.09	264.184	[M+H]+	Oxymatrine	Alkaloids	14777	9071.8	2549.5	24254	15606	17216	4530.7	6765.1	5695.7	29515	83161	67908	63281	C10749	--
pmf0052	249.2	150	1.83	248.189	[M+H]+	Sophoridine	Alkaloids	675740	552620	489980	500040	504480	341630	491410	448610	499040	693280	672740	681970	677530	--	--
pmf0213	195.08	83	3.24	194.08	[M+H]+	Caffeine	Alkaloids	6218700	5719000	5846100	5413000	5819700	4789200	5271100	5514400	5022000	5242000	5328800	5394200	5479700	C07481	ko00232,ko01100,ko01110
pmf0214	181.065	124.1	2.74	180.065	[M+H]+	Theophylline	Alkaloids	1547500	424080	447440	724820	762910	434730	354610	571380	467090	800670	762670	760980	751540	C07130	ko00232,ko01100,ko01110
pmf0267	160.048	115.9	4.37	161.048	[M-H]-	Indole-3-carboxylic	Alkaloids	14136	8347	9898	9892.2	8597.6	10499	12021	14544	12801	12788	13545	12441	11377	C19837	--
pmf0311	320.178	91	5.94	319.178	[M+H]+	Coronatine	Alkaloids	9	6395.2	9	9	9	9	14619	9730.5	12919	9571.4	12813	10060	9297.6	C16790	--
pmf0328	243.1	145	4.39	242.08	[M+H]+	lumichrome	Alkaloids	9	6597.5	7076.5	8056.5	10133	7538.1	11472	7776	6458.5	9682.1	11404	7393.7	8397.1	C01727	ko00740
pmf0336	160	116	4.37	161.048	[M-H]-	Indole-3-carboxylic acid	Alkaloids	10957	10173	7959.4	9182.7	12620	9304.5	10327	14359	13369	8926.1	10275	10328	11227	C19837	--
pmf0355	336.1	278	4.64	336.123	[M+H]+	Berberine	Alkaloids	34795	74960	30793	27417	23295	14723	24347	17607	33620	104770	198980	216180	232430	C00757	ko00950,ko01110
pmf0384	163.124	130	1.24	162.116	[M+H]+	Nicotine	Alkaloids	326060	223240	248170	180620	252330	135720	285360	289000	286420	456210	529190	419680	486080	C00745	ko00960,ko01110
pmf0436	164.1	110.1	0.66	163.084	[M+H]+	1-Deoxynojirimycin	Alkaloids	9245.9	5722	9	6138.3	9	8227.2	9	6704.4	9	11217	7033.2	9030.5	10775	C16843	--
pmf0455	432.348	415	3.34	431.34	[M+H]+	Peimine	Alkaloids	274870	471840	267170	285170	296310	219760	307630	308560	258050	334850	936700	635690	643130	C10830	--
pmf0565	175	112.9	0.82	176.043	[M-H]-	L-Dencichin	Alkaloids	965150	1092700	1184200	1055200	1013900	948830	1009600	982950	945700	797200	800100	900460	706630	--	--
pmb0786	180	162	0.6	179	[M+H]+	Glucosamine	Carbohydrates	572110	568030	591800	507750	507760	507755	551990	548990	503170	1109800	1055400	1097500	1029500	C00329	ko00520,ko01100
pmb2653	649.1	145	0.76	650.1	[M-H]-	D(+)-Melezitose O-rhamnoside	Carbohydrates	11914	11758.5	11603	31993	28485	30239	13513.5	13300	13727	14071	15248	22991	19071	--	--
pmb2858	665.1	161	0.82	666.1	[M-H]-	Maltotetraose	Carbohydrates	12908	12742.5	12577	18548	18287	18809	15570	13800	13669	12960	18107	9537.1	13467	C02052	--
pme0519	341	119	0.8	342.116	[M-H]-	D-(+)-Sucrose	Carbohydrates	1014800	1089900	1052350	1426000	1382700	1458000	1315400	1346600	1432300	816910	1326200	1035200	754570	--	--
pme0524	505.169	163	0.8	504.169	[M+H]+	D(+)-Melezitose	Carbohydrates	57444	55685	59203	126540	97587	112064	61933	64778	63355.5	134290	111580	152990	195200	--	--
pme1846	179	71	0.77	180.063	[M-H]-	D(+)-Glucose	Carbohydrates	1595200	1550300	1567800	1449800	1436100	1427900	1603200	1470800	1537000	1062700	1391900	1220000	1227300	C00031	ko00010,ko00030,ko00052,ko00500,ko00520,ko00901,ko01100,ko01110,ko02010,ko04933
pme2019	149	59	0.79	150.053	[M-H]-	DL-Arabinose	Carbohydrates	265170	229130	238420	225260	235050	248040	229360	248720	259650	180690	220990	230960	211970	--	--
pme2755	222	144	0.81	221.09	[M+H]+	N-Acetyl-D-glucosamine	Carbohydrates	58207	60048	59253	86169	67390	76779.5	87421	106270	95883	110330	93193	90182	154440	C00140	ko00520,ko01100,ko02010
pme3160	259	97	0.9	260.03	[M-H]-	D-Glucose 6-phosphate	Carbohydrates	1540700	1873100	1658700	1717800	1876600	1951900	2739000	2345600	2292000	2029100	2106600	2000000	1893700	C00092	ko00500,ko00562,ko00998,ko01100
pme3163	289	97	0.83	290.04	[M-H]-	D-Sedoheptuiose 7-phosphate	Carbohydrates	187680	207935	228190	250860	250870	251620	268230	254820	246520	171260	196600	180340	225310	--	--
pme3313	259	97	0.9	260.03	[M-H]-	D-Fructose 6-phosphate	Carbohydrates	531320	536185	541050	651705	619580	683830	1038700	966140	1002420	631320	743660	727030	701280	C00085	ko00052,ko00500,ko00710,ko01100,ko01200
pmf0032	341.1	179	0.74	342.116	[M-H]-	Galactinol	Carbohydrates	2721000	3137000	3266500	3891100	3882100	3870000	3636400	3778000	3859900	2378000	2956400	3077000	2451700	--	--
pmf0035	259	97	0.79	260.03	[M-H]-	Glucose-1-phosphate	Carbohydrates	1346800	1417550	1488300	1660600	1664900	1661200	1944650	2069300	1820000	1747700	1742500	1952400	1762200	--	--
pmf0138	179	59	0.78	180.063	[M-H]-	D-(+)-Mannose	Carbohydrates	4096500	4188000	4258900	4180400	3610300	4374700	4555600	4421200	4488400	3435800	3928100	4113700	3517900	C00159	ko00051,ko00052,ko00520,ko01100,ko02010
pmf0139	179	59	0.77	180.063	[M-H]-	D-(+)-Galactose	Carbohydrates	2064600	2672000	2270000	2682300	2357500	2354300	2523700	3159500	2841600	2010000	2540400	2071100	1792600	C00124	ko00052,ko01100
pmf0220	259.022	97	0.78	303.994	[M-2Na+H]-	D-Fructose 6-phosphate-disodium salt	Carbohydrates	1536000	1629800	1723600	1671250	1665600	1676900	2658700	2534400	2596550	1760600	1876400	1954200	1771900	--	--
pmf0282	341.116	113	0.73	342.116	[M-H]-	Melibiose	Carbohydrates	558770	568550	578330	581990	607330	544440	668400	460860	587610	508200	450780	456640	359320	C05402	ko00052,ko01100,ko02010
pmf0485	503.2	179	0.8	504.169	[M-H]-	Panose	Carbohydrates	89471	64512	74975	62835	80521	96154	91015	93354	88676	69393	22977	47899	53406	C00713	--
pmf0574	395	359	3.52	396.015	[M-H]-	Sucralose	Carbohydrates	280350	257390	212590	268260	240850	216430	219170	236610	218720	250460	244040	194120	210840	C12285	--
pmb1530	317.1	137.1	7.27	316.1	[M+H]+	Phytocassane D	Terpene	36865	36725	35312	24542	31855	18428	36894	34064	28510	38140	36319	33504	33102	--	--
pmb2222	319.1	283.7	6.89	318.1	[M+H]+	Phytocassane C	Terpene	5538.7	5595.2	5754.3	4050.7	3653	2858.8	4597.9	4786.1	4745.8	6360.9	5327.3	7173.1	5586.6	--	--
pme0065	515.3	479	6.34	514.293	[M+H]+	Cucurbitacin I	Terpene	47691	30916	34992	24370	36376	18299	25089	32769	26271	31281	27913	30818	28246	C08800	--
pme2184	515.2	161	7.02	514.22	[M+H]+	Nomilin	Terpene	36800	47134	34481	29050	35796	24371	40104	31830	30855	39618	34588	39845	29996	C08773	--
pmf0286	295.308	195.2	8.89	296.308	[M-H]-	Phytol	Terpene	43406	109350	34158	37733	40506	57374	96864	74193	68212	86829	81086	77073	79415	C01389	--
pmf0332	457.4	439.3	11	456.36	[M+H]+	Oleanolic acid	Terpene	144710	67314	87583	102200	118680	75053	77090	84428	77288	121950	107640	94604	92937	C17148	--
pmf0339	387.2	207	3.32	386.194	[M+H]+	Roseoside	Terpene	1272800	985080	1076100	1164500	1456600	923630	987640	1039800	1114700	1583100	1343500	1329100	1241100	--	--
pmf0423	359.134	197	3.3	358.126	[M+H]+	Sweroside	Terpene	306150	242810	251990	282580	266060	208900	258380	286000	265970	396480	355410	346450	351980	C17071	--
pmf0433	375.1	195.1	2.98	374.121	[M+H]+	Swertiamarin	Terpene	1109400	1142800	1019000	756110	967290	747880	1009700	1043900	929990	1338400	1159800	1249600	1183900	C09800	--
pmf0434	389.1	227.1	3.26	390.153	[M-H]-	Loganin	Terpene	628680	690590	652220	666130	747390	650470	670100	714850	652420	662510	663070	688220	732280	C01433	ko00902,ko01100,ko01110
pmf0449	375.1	169.1	2.71	376.137	[M-H]-	Loganic acid	Terpene	38941	44982	32052	40935	29766	32503	37065	45691	32962	28313	30517	34528	30778	C01512	ko00902,ko01110
pmf0465	387.129	122.9	3.36	388.137	[M-H]-	Geniposide	Terpene	8970.1	7110.3	10240	10180	10434	13866	7705.2	8087.3	4684.1	5052.2	11651	11497	6874.4	C09781	--
pmf0476	329.175	293	7.5	328.168	[M+H]+	Crocetin	Terpene	39998	46155	43478	39403	34970	43456	28110	25503	43040	34814	33821	26364	35195	C08588	ko00999,ko01110
pmf0511	585.423	371	11.33	584.423	[M+H]+	Capsanthin	Terpene	3189600	3417700	3491700	3463800	3397300	3358000	3224600	3279600	3328100	3369000	3116900	3243800	3186700	C08584	ko00906
pmf0604	205.188	149	9.67	204.188	[M+H]+	β-Caryophyllene	Terpene	18620000	19391000	16513000	13305000	17554000	11543000	16824000	22224000	18449000	17193000	16417000	15663000	15739000	C09629	ko00909,ko01100,ko01110
pmf0613	155.136	114	12.39	154.136	[M+H]+	α-Terpineol	Terpene	542610	508450	501780	497320	473820	459850	468240	470640	471150	558370	509310	475620	460160	C16772	--
pma1751	286	124	1.95	285	[M+H]+	Nicotinic acid-hexoside	Vitamins and derivatives	65354	64446	61563	66876	67844	52265	74535	56468	58026	111780	102590	89013	101490	--	--
pma3101	256.2	124.1	0.84	255.2	[M+H]+	Nicotinate ribonucleoside	Vitamins and derivatives	3642800	3551100	3427700	2631600	2951000	2329700	2664700	3080300	3254200	5168400	3637800	4242100	4562900	C05841	ko00760,ko01100
pmb0789	332.1	314.3	1.17	331.1	[M+H]+	Pyridoxine O-glucoside	Vitamins and derivatives	704810	728330	496230	559780	585450	309800	706220	508230	599830	1423300	1289800	1144200	1133000	--	--
pmb0800	123.1	79.9	1.53	122.1	[M+H]+	Niacinamide	Vitamins and derivatives	1204500	1284300	1304900	1084500	1220400	561310	1623100	1161100	1270400	2308500	2065600	2022600	2057900	C00153	ko00760,ko01100
pmb0801	346	184.1	1.61	345	[M+H]+	4-Pyridoxic acid O-hexoside	Vitamins and derivatives	32883	21384	25883	25938	23663	18188	25452	23823	21540	44583	34413	45131	35107	--	--
pmb0802	220.2	202.1	2.17	219.2	[M+H]+	D-Pantothenic acid	Vitamins and derivatives	5289900	5068600	4352000	3652800	4464000	2373800	3851700	3729000	4109700	5847200	5748400	5681700	5320300	C00864	ko00410,ko00770,ko01100,ko01110
pme0490	124	78	1.18	123	[M+H]+	Nicotinic acid	Vitamins and derivatives	37914	30473	31313	39282	31783	38390	36497	56040	46285	53644	55021	57156	50141	C00253	ko00760,ko00960,ko01100,ko01110
pme0491	138	94	1.51	139	[M-H]-	6-hydroxynicotinic acid	Vitamins and derivatives	17711	18646	12481	18397	17897	19423	18523	20882	9	12883	15997	16156	10944	C01020	ko00760,ko01100
pme1281	246	96.9	2.04	247.025	[M-H]-	Pyridoxal 5'-phosphate	Vitamins and derivatives	22731	23028	21282	21057	27247	20203	31438	29337	30672	19854	29914	22852	25322	C00018	ko00730,ko00750,ko01100
pme1383	170.1	134.1	1.18	169.074	[M+H]+	Pyridoxine	Vitamins and derivatives	527380	550900	506930	408100	485880	288440	466610	465070	503540	839050	812250	749990	731060	C00314	ko00750,ko01100
pme1709	138.05	78	3.72	137.048	[M+H]+	Nicotinic Acid Methyl Ester (Methyl Nicotinate)	Vitamins and derivatives	92878	80132	82516	58402	81278	48348	88933	76292	95738	117980	87164	109610	86260	--	--
pme1952	377	243	3.23	376.138	[M+H]+	Riboflavin	Vitamins and derivatives	202470	129630	170400	159840	196750	90608	166030	166280	104400	209950	149120	148060	193500	C00255	ko00740,ko01100,ko01110,ko02010
pme2111	175	87	0.84	176.12	[M-H]-	L-ascorbate	Vitamins and derivatives	536560	644960	581430	634140	473990	581880	527280	564160	421980	406940	547700	502140	418490	C00072	ko00053,ko00480,ko01100,ko01110
pme2165	155	111	1.17	156.017	[M-H]-	Orotic acid	Vitamins and derivatives	470800	134230	244590	585730	220710	250530	108350	213160	6086.3	207000	245680	230280	217180	C00295	ko00240,ko01100
pme2266	245.09	227	3.35	244.088	[M+H]+	Biotin	Vitamins and derivatives	214340	298120	238140	162700	185860	133690	223310	192150	224950	232530	205860	243680	224350	C00120	ko00780,ko01100,ko02010
pme2661	383	323	5.4	384.339	[M-H]-	Vitamin D3	Vitamins and derivatives	14848	22358	18580	19071	15310	17032	28621	19126	21207	20184	19990	17778	20482	C05443	ko00100,ko01100
pme3480	279.13	149	2.88	278.13	[M+H]+	Pantetheine	Vitamins and derivatives	12989000	14155000	12951000	10316000	13352000	7032200	11332000	13098000	12569000	15108000	15634000	15893000	14897000	C00831	ko00332,ko00770
pme1572	287.048	241	4.99	286.048	[M+H]+	Orobol (5,7,3',4'-tetrahydroxyisoflavone)	Isoflavone	12856	13100	18041	12642	10644	15708	38095	34689	46590	36777	33444	34146	34233	C10510	--
pme3208	445	283	3.52	446.121	[M-H]-	Glycitin	Isoflavone	894890	806740	695830	669660	778260	654280	680300	750050	717890	790700	797820	756480	722440	C16195	ko00943
pme3258	269	241	4.45	270.053	[M-H]-	6-Hydroxydaidzein	Isoflavone	9766.2	6058.6	7673.2	5569.4	6232	6739.8	8326.1	11052	5733.9	10603	11138	9437	11208	C14314	ko00943,ko01110
pme3263	269	225	4.5	270.053	[M-H]-	2'-Hydroxydaidzein	Isoflavone	30933	19570	29077	24107	24680	18410	49134	35816	35300	42953	40557	30239	40130	C02495	ko00943,ko01110
pme3276	285	217	4.93	286.048	[M-H]-	2'-Hydroxygenistein	Isoflavone	21731	23133	24575	21480	19740	19190	70360	52147	57612	63795	55676	58548	53636	C12134	ko00943
pme3400	447.12	285	5.21	446.121	[M+H]+	Sissotrin	Isoflavone	259750	382300	325390	255620	309360	150360	385710	294680	301010	317060	324520	311320	302180	C05376	ko00943
pme3502	429.13	267	4.59	430.126	[M-H]-	Formononetin 7-O-glucoside (Ononin)	Isoflavone	22938	17859	14742	11548	15655	16207	12681	18115	11254	19713	19168	17197	18510	C10509	ko00943
pmb0813	176.1	133.2	4.26	175.1	[M+H]+	1-Methoxyindole-3-carbaldehyde	Indole derivatives	28382	21875	24240	21550	21856	22741	25863	24292	21200	24223	30448	20779	19031	--	--
pmb0818	206.1	147.5	2.47	205.1	[M+H]+	Methoxyindoleacetic acid	Indole derivatives	640890	873570	553970	598770	789300	426810	666490	1176300	481420	914950	793610	796520	746150	C05660	ko00380
pmb1096	118	91	2.5	117	[M+H]+	Indole	Indole derivatives	27626	40719	24087	24483	33901	19341	34654	52450	25335	47924	41179	42090	38602	C00463	ko00380,ko00400,ko00402,ko01100,ko01110
pme0543	160.05	115.995	4.23	161.048	[M-H]-	Indole-5-carboxylic acid	Indole derivatives	8704.6	9015.3	12348	8448.9	7298	8008.8	8651	11759	8709.8	13212	10351	14625	8506.2	--	--
pme2244	190.08	130	5.27	189.079	[M+H]+	3-Indolepropionic acid	Indole derivatives	20234	22771	17761	17213	17354	12466	15736	22193	19390	23068	20880	21447	17131	--	--
pme2607	192.06	146	3.1	191.058	[M+H]+	5-Hydroxyindole-3-acetic acid	Indole derivatives	73517	101910	89490	80978	62118	55599	97737	77010	90005	105890	89366	108880	95026	C05635	ko00380,ko01100
pme2723	146.1	91	4.53	145.053	[M+H]+	Indole-3-carboxaldehyde	Indole derivatives	45747	52051	58231	51360	56893	39045	55685	63191	51587	58353	52317	47946	45764	C08493	--
pme2836	178.08	160	2.99	177.079	[M+H]+	5-Hydroxytryptophol	Indole derivatives	88958	86251	106260	74805	62978	50854	63114	78309	84209	90299	117240	87999	103270	--	--
pma0149	341.079	207.066	2.73	340.079	[M+H]+	Sinapoyl malate	Organic acids and derivatives	40290	59271	49829	37401	31933	25604	48509	56540	38807	78523	45593	48664	49794	C02887	ko00940
pma0675	153.047	135.042	3.19	152.047	[M+H]+	o-Anisic acid	Organic acids and derivatives	19240	16733	27009	20372	21246	14993	22574	20006	24322	18215	13850	14767	20498	--	--
pma2681	206.1	177.981	2.15	205.1	[M+H]+	Xanthurenic acid	Organic acids and derivatives	48538	20378	27729	33862	27821	23377	32020	30958	32247	42511	48891	38611	42561	C02470	ko00380
pma3649	132.1	86.1	0.99	131.1	[M+H]+	5-Aminolevulinate	Organic acids and derivatives	4102400	4723900	4625900	7342600	5069500	8849900	12095000	10839000	8796800	8376600	10641000	9510100	11490000	C00430	ko00260,ko00860,ko01100,ko01110,ko02010
pma3724	369.1	177.1	3.4	368.1	[M+H]+	1-O-Feruloyl quinic acid	Organic acids and derivatives	1628400	2204200	2021800	1414100	1800700	1292700	1533400	1755800	1908300	2392600	2372000	2114100	2155500	--	--
pma6460	337	163.1	3.22	338	[M-H]-	5-O-p-Coumaroylquinic acid	Organic acids and derivatives	2722600	4160800	3411000	3011800	4090700	3785100	3480300	4002200	3374900	3227900	4088900	3914400	3911100	--	--
pmb0247	137.3	94.2	3.21	136.3	[M+H]+	p-Aminobenzoate	Organic acids and derivatives	106570	103230	127200	121760	159250	86491	129300	135120	132450	109640	107540	157590	135370	C00568	ko00790,ko01100
pmb0750	355.1	163.1	2.46	354.1	[M+H]+	Neochlorogenic acid (5-O-Caffeoylquinic acid)	Organic acids and derivatives	14642000	19280000	15999000	11275000	13834000	9129600	12779000	9408600	10408000	19935000	19609000	19244000	18882000	C17147	--
pmb0751	321.1	147.3	3.77	320.1	[M+H]+	5-O-p-Coumaroyl shikimic acid	Organic acids and derivatives	126180	318380	213490	161740	189990	111420	214350	147840	152270	236600	169700	184260	177560	--	--
pmb0752	369.1	177.1	2.99	368.1	[M+H]+	3-O-Feruloyl quinic acid	Organic acids and derivatives	326270	359030	390730	237980	331700	237780	313470	302870	314240	461410	439040	421610	422910	C02572	--
pmb0766	390.4	328.3	7.01	389.4	[M+H]+	Azoxystrobin acid	Organic acids and derivatives	523270	1718300	475560	409250	555300	321750	673310	648160	623440	693230	639390	648700	628980	--	--
pmb0829	98.9	80.9	0.9	97.9	[M+H]+	Phosphoric acid	Organic acids and derivatives	345240	330160	320060	154230	311370	9	249410	288150	347060	531320	518200	485430	508170	C00009	ko00190,ko00195,ko02010
pmb1318	457.2	209.2	4.5	456.2	[M+H]+	8-Methyl-2-oxo-4-phenyl-2H-chromen-7-yl 4-(hexyloxy)benzoate	Organic acids and derivatives	217180	256920	265830	145210	198800	116460	249370	205580	233680	184240	217610	197900	199780	--	--
pmb1587	207.2	165.2	8.37	206.2	[M+H]+	4-Hydroxy-3,5-diisopropylbenzaldehyde	Organic acids and derivatives	190480	195380	201500	169160	196410	95601	244840	230890	187030	217090	202710	185350	202330	--	--
pmb1912	474.2	327	2.4	473.2	[M+H]+	10-Formyl-THF	Organic acids and derivatives	145120	76820	62246	53186	46817	32979	67899	54759	59185	139530	150480	150070	143820	C00234	ko00670,ko00970,ko01100,ko01200
pmb2497	197	153	0.7	198	[M-H]-	4-Hydroxy-3-methoxymandelate	Organic acids and derivatives	51580	42070	42940	40612	34837	30942	27416	27418	26381	34508	38259	35286	27874	C05584	ko00350,ko01100
pmb2556	345.1	167.1	2.3	346.1	[M-H]-	Syringaldehyde O-glucoside	Organic acids and derivatives	1582300	2707600	2279600	2042500	1925700	1950800	2592400	2753300	1723600	1888400	2082500	2018100	1782300	--	--
pmb2654	460.1	117.9	0.75	461.1	[M-H]-	Anthranilate O-hexosyl-O-hexoside	Organic acids and derivatives	113090	111510	106130	154200	152750	154170	159570	131550	94332	99709	115070	103670	111100	--	--
pmb2657	289.1	97.1	0.9	290.1	[M-H]-	Argininosuccinate	Organic acids and derivatives	5098200	3248800	4903600	7698000	3406000	4726400	4123800	5181900	7315900	4314600	3940900	4691800	3376700	C03406	ko00220,ko00250,ko01100,ko01110,ko01230
pmb2826	147	87.1	1.01	148	[M-H]-	Citramalate	Organic acids and derivatives	3751600	4088300	4378100	3886000	3802500	4131100	4011800	3885000	2188900	3490700	3840600	3881700	3438600	C00815	--
pmb2871	315.1	153	1.8	316.1	[M-H]-	2,5-dihydroxy benzoic acid O-hexside	Organic acids and derivatives	8639900	10559000	7968200	7793400	8512000	8913200	8830200	9314600	6414200	8375000	8952600	8286700	8259000	--	--
pmb2928	331	313.1	1.95	332	[M-H]-	Gallic acid O-Hexoside	Organic acids and derivatives	5469600	6793600	5134200	5706800	6199300	6345900	5891600	5875900	4040900	5331800	5762300	5474400	4789900	--	--
pmb2938	353.1	100.9	3.05	354.1	[M-H]-	4-O-Caffeoyl quinic acid (criptochlorogenic acid)	Organic acids and derivatives	44106	41224	48039	45289	43627	45128	42158	48498	30277	40882	42538	36046	28933	--	--
pmb3055	513.1	191.1	1.81	514.1	[M-H]-	p-Coumaroyl quinic acid O-glucuronic acid	Organic acids and derivatives	7685200	7812100	8917800	6940300	9808900	7944200	12502000	10175000	3770100	8391800	11740000	8391100	7481700	--	--
pmb3056	355.1	121.1	1.85	356.1	[M-H]-	Homovanilloyl quinic acid	Organic acids and derivatives	266710	377120	311470	257740	268840	271730	308070	293380	239810	263920	310350	304560	250240	--	--
pmb3061	499.1	163.1	2.09	500.1	[M-H]-	5-O-p-coumaroyl quinic acid O-hexoside	Organic acids and derivatives	314220	361010	285350	315320	346200	311660	322010	382630	305190	308540	320150	341800	297890	--	--
pmb3064	499.2	163.2	2.49	500.2	[M-H]-	3-O-p-coumaroyl quinic acid O-hexoside	Organic acids and derivatives	79821	103750	88565	72573	70970	78607	70250	107640	84648	97341	99176	102080	84382	--	--
pmb3066	481.1	319.2	2.7	482.1	[M-H]-	5-O-p-coumaroyl shikimic acid O-hexoside	Organic acids and derivatives	287700	300490	259250	293910	255020	260290	299930	277570	249270	274380	287370	276450	269240	--	--
pmb3068	337.1	173.1	2.84	338.1	[M-H]-	1-O-p-Coumaroyl quinic acid	Organic acids and derivatives	6443700	8665800	8365800	6411700	7725600	6551000	7166000	6993300	5600700	7364500	7664600	7402500	7231300	--	--
pmb3072	481.1	319.3	3.19	482.1	[M-H]-	3-O-p-coumaroyl shikimic acid O-hexoside	Organic acids and derivatives	245190	268340	236170	259040	257160	251260	193610	250600	210220	230340	221480	258880	171710	--	--
pmb3073	709.1	337.1	3.44	710.1	[M-H]-	O-p-Coumaroyl quinic acid O-rutinoside derivative	Organic acids and derivatives	45528	51408	62457	52469	57566	51164	52535	45971	38051	51690	52504	50257	53125	--	--
pmb3074	337.1	191.1	3.48	338.1	[M-H]-	3-O-p-Coumaroyl quinic acid	Organic acids and derivatives	822870	1333200	1083500	755910	1224900	742810	999270	1095500	746520	1064400	1108200	1020200	1031900	--	--
pmb3075	319	145.1	3.98	320	[M-H]-	3-O-p-Coumaroyl shikimic acid	Organic acids and derivatives	49821	84573	75769	54346	65000	57525	62376	65102	46982	86446	70014	87143	76572	--	--
pmb3099	153	125	1.54	154	[M-H]-	Diethyl phosphate	Organic acids and derivatives	12639000	19810000	11901000	13543000	14930000	15108000	14753000	17829000	7551100	10898000	12815000	12186000	10283000	C06608	--
pmb3101	175.1	115	2.74	176.1	[M-H]-	2-Isopropylmalate	Organic acids and derivatives	24742000	28807000	27341000	25064000	26059000	19860000	22078000	26039000	17609000	23786000	25131000	25770000	24756000	C02504	ko00290,ko00620,ko01100,ko01110,ko01210,ko01230
pmb3107	359.1	182.1	2.36	360.1	[M-H]-	Syringic acid O-glucoside	Organic acids and derivatives	152770	113210	122530	119040	98903	107170	89656	115410	101090	105070	114430	105600	105760	--	--
pmb3317	371.1	179.1	1.82	372.1	[M-H]-	Quinacyl syringic acid	Organic acids and derivatives	112210	179330	138950	131700	135670	133730	123980	96614	66464	81259	70721	95898	66857	--	--
pme0085	359.3	196.7	4.1	360.3	[M-H]-	Rosmarinic acid	Organic acids and derivatives	914420	1143300	755160	924890	874550	655680	574900	983410	610960	576610	956530	781430	823480	C01850	ko00350,ko01100
pme0207	103.047	59.1	1.45	104.047	[M-H]-	3-Hydroxybutyrate	Organic acids and derivatives	622890	823820	792250	736250	812460	794720	772170	771680	709500	705690	734270	625050	660580	--	--
pme0234	190.043	144	2.67	189.043	[M+H]+	Kynurenic acid	Organic acids and derivatives	2581900	2448400	2390900	1785400	2024400	1236300	2399800	2082100	2004600	2618200	2478800	2410800	2553800	C01717	ko00380,ko01100
pme0237	183.058	137	4.74	182.058	[M+H]+	Ethyl 3,4-Dihydroxybenzoate (Ethyl protocatechuate)	Organic acids and derivatives	43425	32602	36451	50076	54949	38395	109650	93405	120630	103430	121270	97515	80446	--	--
pme0241	123.037	79	4.55	122.037	[M+H]+	Benzoic acid	Organic acids and derivatives	33823	47789	37220	25471	48167	42939	70926	87369	26533	50082	87744	100210	96595	C00180	ko00360,ko01100,ko01110
pme0243	131.042	87	1.88	132.042	[M-H]-	Glutaric acid	Organic acids and derivatives	92029	84815	106460	113040	109660	90159	130640	103670	76253	72131	95464	104980	87987	C00489	ko00071,ko00310,ko01100
pme0245	145.058	101	2.56	146.058	[M-H]-	Adipic acid	Organic acids and derivatives	267950	368310	312650	332010	330010	304710	451370	453580	318330	385720	396540	398750	372720	C06104	ko01100
pme0250	187.105	125	4.43	188.105	[M-H]-	Azelaic acid	Organic acids and derivatives	370110	473890	352730	470850	397560	387040	524460	557790	502900	539040	518530	491860	562260	C08261	--
pme0265	203.121	121	5.02	202.12	[M+H]+	Sebacate	Organic acids and derivatives	83705	108060	84937	86732	101290	49270	94540	99294	81558	100630	93881	103230	103580	C08277	--
pme0267	131.042	87	2.14	132.042	[M-H]-	2-Methylsuccinic acid	Organic acids and derivatives	3764600	3884300	3663400	4432800	3898400	4509100	4539500	3832200	2540200	3440700	3794700	3812000	3510700	--	--
pme0269	229.152	211	6.12	230.152	[M-H]-	Dodecanedioic aicd	Organic acids and derivatives	38022	45101	36729	38347	33668	32784	67710	64978	53456	49822	47707	50743	50766	C02678	--
pme0274	132.095	69	0.85	131.095	[M+H]+	6-Aminocaproic acid	Organic acids and derivatives	358230	536040	334630	379430	442460	182070	499920	589120	438820	820250	716380	689100	904300	C02378	ko01100
pme0275	115.047	97	1.92	116.047	[M-H]-	4-Oxopentanoate	Organic acids and derivatives	40407	46554	41789	41682	42633	40583	52930	56900	31162	37513	46278	42404	40601	--	--
pme0281	165.027	121	2.99	166.027	[M-H]-	Terephthalic acid	Organic acids and derivatives	2195900	2694500	1976800	2314400	2285100	2438400	2087700	2301900	1395100	2205600	2002100	2100400	1889600	C06337	ko01100
pme0282	165.027	77	2.99	166.027	[M-H]-	Phthalic acid	Organic acids and derivatives	1031500	1021000	934660	1131100	985650	937290	958750	965930	649340	926070	1032600	975900	911780	C01606	ko01100,ko02010
pme0285	146.085	87	0.84	145.085	[M+H]+	4-Guanidinobutyric acid	Organic acids and derivatives	299320	269040	252330	221530	264830	239230	267110	236010	217490	524660	428570	363090	405240	C01035	ko00330,ko01100
pme0286	131.079	85	3.56	132.079	[M-H]-	2-Hydroxyisocaproic acid	Organic acids and derivatives	10640	9	15588	29693	15054	18938	16875	18192	10707	18448	13703	10136	15688	--	--
pme0295	146.074	86	1.59	145.074	[M+H]+	4-Acetamidobutyric acid	Organic acids and derivatives	152840	180010	216430	186630	181720	138120	237280	170170	159140	267340	264130	284490	286350	--	--
pme0309	183.037	124	3.14	184.037	[M-H]-	Methyl gallate	Organic acids and derivatives	7911400	9965200	8433400	7576300	7692400	8668000	11198000	11174000	7147500	9935300	9881400	9373700	9430800	--	--
pme0394	151.047	93	4.23	152.047	[M-H]-	2-Methoxybenzoic acid	Organic acids and derivatives	34898	48750	35003	30830	43427	39997	49326	35707	31232	44878	33510	29751	49214	--	--
pme0397	173.053	93	0.87	174.053	[M-H]-	Shikimic acid	Organic acids and derivatives	1020100	812380	843500	823130	992000	895670	773120	978560	1057600	882180	795870	826620	728970	C00493	ko00400,ko01100,ko01110,ko01230
pme0399	355.095	163.01	2.81	354.095	[M+H]+	Chlorogenic acid (3-O-Caffeoylquinic acid)	Organic acids and derivatives	3012700	3949800	4093200	3084800	3347200	2664000	3062000	3213800	3095600	3404000	3327600	3427600	3559100	C00852	ko00940,ko00941,ko00945,ko01110
pme0414	153.047	93	3.99	152.047	[M+H]+	Vanillin	Organic acids and derivatives	224270	453200	440960	355080	426960	323940	273820	453000	401840	438310	463910	431800	443470	C00755	ko00999,ko01100,ko01110
pme0486	117.02	73	1.31	118.027	[M-H]-	Methylmalonic acid	Organic acids and derivatives	1661200	1627300	1725000	1707000	1771700	1821000	2119600	2115700	2769000	1730400	1904900	1947800	1828800	C02170	ko00240,ko00280,ko00640,ko01100
pme1162	169.022	125	1.75	170.022	[M-H]-	Gallic acid	Organic acids and derivatives	35624000	33148000	40356000	39533000	42665000	29474000	55179000	42444000	41576000	43038000	44277000	43358000	39984000	C01424	--
pme1292	167.1	123	2.15	168.042	[M-H]-	Homogentisic acid	Organic acids and derivatives	834390	1187800	918820	982440	997370	1047500	595330	823780	472980	697060	800090	752640	702000	C00544	ko00130,ko00350,ko01100
pme1683	477.2	258	2.18	476.168	[M+H]+	D-Pantothenic dcid	Organic acids and derivatives	63966	50423	42028	46853	52848	34019	34626	39720	46233	59432	60329	63454	61255	C12276	--
pme1711	117.1	59	2.02	118.063	[M-H]-	3-Hydroxy-3-methyl butyric acid	Organic acids and derivatives	91757	80789	81373	103710	94378	83301	107910	100560	62302	82993	87380	84871	81770	--	--
pme1730	117	59	0.88	118.027	[M-H]-	D-Erythronolactone	Organic acids and derivatives	285730	255230	238590	282830	215660	204570	242000	230980	228910	212560	232970	239490	199720	--	--
pme1806	367	190.9	3.66	368.111	[M-H]-	Chlorogenic acid methyl ester	Organic acids and derivatives	298260	509600	441580	356460	456610	399690	419290	408370	306090	427140	415860	481480	422650	--	--
pme1814	153	108	2.59	154.027	[M-H]-	2,5-dihydroxybenzoic acid (Gentisic acid)	Organic acids and derivatives	205570	232970	184480	193810	219240	197660	278170	242240	181000	233150	252030	249660	238900	C00628	ko00350,ko01100
pme1820	151	106.9	3.22	152.047	[M-H]-	p–Hydroxyphenyl acetic acid	Organic acids and derivatives	14387	12344	17882	18980	17260	12991	15617	16331	10940	15058	15170	14789	11258	C00642	ko00350,ko00360,ko01100
pme1830	117.03	73	1.38	118.027	[M-H]-	Succinic acid	Organic acids and derivatives	22565000	22040000	25154000	25514000	27222000	27169000	29471000	29875000	26592000	22907000	25745000	26622000	25559000	C00042	ko00020,ko00190,ko00250,ko00310,ko00350,ko00360,ko00620,ko00630,ko00640,ko00650,ko00760,ko00920,ko01100,ko01110,ko01200
pme1851	130.07	88	0.78	131.07	[M-H]-	Creatine	Organic acids and derivatives	1453900	1348000	1364300	1367300	1420000	1320800	1653200	1378100	1302300	1337200	1089000	1311800	1069600	C00300	ko00260,ko00330,ko01100
pme1966	126	108	0.76	125.015	[M+H]+	2-Aminoethanesulfonic acid	Organic acids and derivatives	23921	41418	17059	31953	31125	28140	21937	38558	37063	48947	43452	52088	38494	C00245	ko00430,ko00920,ko01100,ko02010
pme1977	173.1	111	3.83	174.089	[M-H]-	Suberic acid	Organic acids and derivatives	37014	51899	42780	35978	51928	40268	195160	184840	209660	147010	145600	176300	193840	C08278	--
pme2009	149	87	1.25	150.016	[M-H]-	L-(+)-Tartaric acid	Organic acids and derivatives	108760	87510	83243	51314	108510	118240	102100	69168	9	87754	83896	77497	85141	--	--
pme2033	133	71	1.1	134.022	[M-H]-	L(-)-Malic acid	Organic acids and derivatives	26380000	22481000	26043000	19613000	24626000	26151000	24149000	23418000	6733200	21682000	23326000	21457000	21503000	C00497	ko00650,ko01100
pme2036	191	85	0.82	192.063	[M-H]-	Quinic acid	Organic acids and derivatives	1834600	1845600	1942600	1974800	2061400	2075000	1822000	2150600	2820000	1591500	1802900	1720100	1818100	C00296	ko00400,ko01100
pme2050	191	111	0.82	192.027	[M-H]-	Citric acid	Organic acids and derivatives	18218000	21130000	21421000	20266000	19494000	19070000	22466000	18445000	17944000	18004000	20092000	19372000	16105000	C00158	ko00020,ko00250,ko00630,ko01100,ko01110,ko01200,ko01210,ko01230
pme2129	131.08	85	3.56	132.079	[M-H]-	(S)-(-)-2-Hydroxyisocaproic acid	Organic acids and derivatives	10071	13316	19462	31356	16804	21254	17922	13955	9170.1	8263.4	17422	16303	13032	--	--
pme2169	115	71	1.17	116.011	[M-H]-	Fumaric acid	Organic acids and derivatives	1017000	914200	1059100	645820	1065900	945860	968770	974450	690550	879260	802630	912220	851980	C00122	ko00020,ko00190,ko00220,ko00250,ko00350,ko00360,ko00620,ko00650,ko00760,ko01100,ko01110,ko01200
pme2241	129	85	1.64	130.027	[M-H]-	Citraconic acid	Organic acids and derivatives	241900	224110	291280	232010	209150	200850	324830	242610	136340	162770	226100	223530	161570	C02226	ko00290,ko00660,ko01100,ko01210
pme2380	145	101	1.17	146.022	[M-H]-	A-Ketoglutaric acid	Organic acids and derivatives	6304400	7170300	6751100	6740300	7660800	7538900	4197100	4906400	6184100	5248900	5285400	5623800	4705000	--	--
pme2541	103.047	57	1.56	104.047	[M-H]-	α-Hydroxyisobutyric acid	Organic acids and derivatives	344290	631960	538050	535430	528790	412710	2664500	2700900	2122600	1472000	1679900	1645400	1562300	--	--
pme2550	173.016	137	0.76	174.016	[M-H]-	Cis-Aconitic acid	Organic acids and derivatives	348620	373720	257510	282620	298650	332600	294070	287370	293680	283210	337140	268750	284330	C00417	ko00020,ko00630,ko00660,ko01100,ko01110,ko01210
pme2589	159.1	87	1.22	160.037	[M-H]-	Oxoadipic acid	Organic acids and derivatives	166840	149310	162220	189470	445700	486390	310030	290520	9	160330	340980	269340	260560	C00322	ko00300,ko00310,ko00380,ko01100,ko01210,ko01230
pme2601	89	59	1.17	90.032	[M-H]-	3-Hydroxypropanoic acid	Organic acids and derivatives	30686	40378	44218	37863	35036	26982	35588	37704	28869	33793	34756	30247	43181	C01013	ko00240,ko00410,ko00640,ko01100,ko01200
pme2671	123.04	95	3.72	122.037	[M+H]+	4-Hydroxybenzaldehyde	Organic acids and derivatives	209640	275780	201220	207400	226720	134570	608720	531400	559300	489650	493920	478370	511350	C00633	ko01100
pme2706	153.2	109	2.84	154.027	[M-H]-	2,3-Dihydroxybenzoic acid	Organic acids and derivatives	60449	55722	35479	48916	52726	44152	94077	104800	51684	62896	76451	92331	57431	C00196	ko01110
pme2761	161	73	1.25	162.016	[M-H]-	4-Hydroxy-2-oxoglutaric acid	Organic acids and derivatives	70175	64495	58937	58284	81689	59991	76641	79768	38805	60010	62756	58251	43080	C01127	ko00630,ko01100
pme2884	166.037	124	0.78	167.037	[M-H]-	Guanidinoethyl sulfonate	Organic acids and derivatives	14734	32438	23755	11288	17609	18365	23150	25373	27726	13438	20266	14657	15247	--	--
pme2903	137.03	93	3.1	138.032	[M-H]-	4-Hydroxybenzoic acid	Organic acids and derivatives	145180	129900	155170	153360	184860	161900	267680	231160	195120	206530	213910	236350	213320	C00156	ko00130,ko00790,ko01100,ko01110
pme3011	104.06	68.8	0.7	103.063	[M+H]+	γ-aminobutyric acid	Organic acids and derivatives	663510	775990	674500	742350	613160	557130	1438700	1493600	1546800	1939200	1910900	2085800	2459100	C00334	ko00250,ko00330,ko00410,ko00650,ko00760,ko01100
pme3034	131.04	69	1.9	132.042	[M-H]-	ethylmalonate	Organic acids and derivatives	22702	16406	13539	28437	20901	26495	27383	29360	15894	19079	20071	18107	22330	--	--
pme3069	556.28	371	10.23	555.284	[M+H]+	Taurocholic acid	Organic acids and derivatives	14070000	14710000	15048000	14142000	12588000	13736000	13618000	13153000	12955000	15914000	14339000	13603000	14526000	C05122	ko00430,ko01100
pme3083	164.04	120	3.84	165.043	[M-H]-	2-(Formylamino)benzoic acid	Organic acids and derivatives	60624	91954	98938	99256	56377	70567	553920	441460	348040	362910	333050	364020	365040	--	--
pme3096	118	74	1.31	119.022	[M-H]-	Aminomalonic acid	Organic acids and derivatives	1265000	1329400	1482700	1410800	1477100	1527400	1782100	1536400	1485200	1370100	1542000	1428100	1396400	C00872	--
pme3154	147.07	59	1.44	148.074	[M-H]-	(Rs)-Mevalonic acid	Organic acids and derivatives	122860	148890	173560	126040	150620	139180	135450	118320	134930	123150	185200	135340	109450	--	--
pme3198	153	109	2.98	154.027	[M-H]-	2,4-Dihydroxybenzoic acid	Organic acids and derivatives	106250	101270	75819	68715	70801	81941	121400	132360	65192	93609	119910	116190	85136	--	--
pme3207	141.03	59	0.66	142.027	[M-H]-	trans,trans-Muconic acid	Organic acids and derivatives	484770	401150	374530	472100	458930	583050	482930	473520	716430	397840	439310	404450	429740	--	--
pme3309	145.06	101	2.68	146.058	[M-H]-	2-Methylglutaric acid	Organic acids and derivatives	246380	365400	300670	305810	312270	283060	422260	405660	282840	352420	389680	374270	355500	--	--
pme3346	131.08	85	2.58	132.079	[M-H]-	5-hydroxyhexanoic acid	Organic acids and derivatives	38285	75014	58886	66451	76551	52279	430000	396490	304790	274520	315170	291740	294190	--	--
pme3437	213.07	154.1	4.57	212.069	[M+H]+	Eudesmic acid (3,4,5-trimethoxybenzoic acid)	Organic acids and derivatives	35407	37723	40886	33144	46024	30064	34356	39145	42015	42644	41080	42139	26107	--	--
pme3576	138.05	92.1	4.05	137.048	[M+H]+	Anthranilic acid	Organic acids and derivatives	102000	106860	114100	68607	128210	67409	99047	79547	84687	104750	103770	115490	111570	C00108	ko00380,ko00400,ko00998,ko01058,ko01100,ko01110,ko01230
pme3719	165.05	75	0.82	166.048	[M-H]-	D-Xylonic acid	Organic acids and derivatives	1436600	1359000	1411400	1484000	1582600	1741500	1562700	1697200	2301400	1368300	1556600	1445500	1372800	--	--
pmf0096	88.9	70.9	1.19	90.03	[M-H]-	Oxalic acid	Organic acids and derivatives	13441	11068	8662.5	6681.4	10389	11594	11804	9771.4	13941	8882	9634.9	5083.3	8167.5	C00209	ko00230,ko00630,ko01100
pmf0129	229.079	211.1	8.93	228.079	[M+H]+	Benzyl salicylate	Organic acids and derivatives	68840	46782	53782	54494	62577	52970	71781	73041	53202	69823	52699	63185	57060	--	--
pmf0131	353.095	135.1	2.88	354.095	[M-H]-	Cryptochlorogenic acid	Organic acids and derivatives	22466000	25327000	24832000	23270000	27795000	23499000	22371000	22596000	17003000	19961000	23086000	21650000	19866000	--	--
pmf0196	166.975	78.7	1.27	205.938	[M]-	Phosphoenolpyruvic acid	Organic acids and derivatives	299360	288540	296190	303280	322260	333950	221750	200870	238070	192370	227240	220420	189500	--	--
pmf0218	166.959	78.8	0.84	233.99	[M-3Na+2H]-	Phosphoenolpyruvate trisodium salt	Organic acids and derivatives	45944	62869	56801	53346	79996	68700	49845	53335	37295	40328	53753	44646	34691	--	--
pmf0280	193	113.1	0.65	194.043	[M-H]-	D-Galacturonic acid	Organic acids and derivatives	1637500	1992700	2055300	1715000	1889800	1891200	2201400	1893600	1684700	1705100	1920800	1827500	1502300	C00333	ko00040,ko00053,ko00520,ko01100,ko02010
pmf0413	213.076	153	4.64	212.068	[M+H]+	Propyl gallate	Organic acids and derivatives	40622	52380	43745	38428	33501	22138	59827	35192	41359	41451	44096	48611	44329	C11155	--
pmf0419	285.1	121	2.75	286.105	[M-H]-	Salicin	Organic acids and derivatives	271730	251600	257650	237980	245940	242770	258940	234930	175890	196800	234240	227290	234730	C01451	ko00010
pmf0420	149	74.9	4.37	150.068	[M-H]-	Benzyl acetate	Organic acids and derivatives	42211	65927	37515	55372	35586	46840	9	41239	65603	44561	57965	68220	109550	C15513	--
pmf0424	517.1	163.1	3.89	516.127	[M+H]+	Isochlorogenic acid B	Organic acids and derivatives	1532800	1903900	2200600	1358600	1565500	1334000	1338500	1565400	1311700	1786000	1601900	1657200	1285800	--	--
pmf0482	515.119	191	3.23	516.127	[M-H]-	Cynarin	Organic acids and derivatives	176880	131800	150000	188420	160350	188630	119330	107860	103430	145340	157010	144380	120050	C10445	--
pmf0578	191	111	1.17	192.027	[M-H]-	Citric acid monohydrate	Organic acids and derivatives	5989100	6118700	6655600	6717000	6380300	6055200	7609000	6001000	5870400	5241800	5901400	5726600	5147700	--	--
pme0434	577	407.1	3.07	578.142	[M-H]-	Procyanidin B2	Proanthocyanidins	2113300	1891800	1990100	2121700	2165700	2247600	1896300	2092600	2060400	1932300	2011900	1983200	1971900	--	--
pme0436	577.1	407.1	2.87	578.142	[M-H]-	Procyanidin B3	Proanthocyanidins	2387400	2072000	2173900	2305800	2397000	2288300	2021800	2294300	2146100	2136700	2103200	2060300	2114900	--	--
pmf0070	415.386	119.197	7.73	414.386	[M+H]+	β-Sitosterol	Sterides	14337000	22173000	11053000	7467500	12700000	6924800	9233600	9830000	7938600	11913000	13077000	11286000	11965000	C01753	ko00100,ko01110
pmf0073	399.37	234.995	12.21	400.37	[M-H]-	Campesterol	Sterides	23817	19540	21912	20637	19561	20655	19811	20304	21233	25115	21507	22548	20472	C01789	ko00100,ko00905,ko01100,ko01110
pmf0079	457.376	375.1	12.19	458.376	[M-H]-	Soyasapogenol B	Sterides	2211700	2100200	2204800	2154200	2263600	2205700	2142000	2226000	2250700	2226700	2268600	2076300	2318900	C08980	--
pmf0085	427.386	345	12.2	426.386	[M+H]+	Cycloartenol	Sterides	118740	114590	111660	110080	118500	120850	106710	110100	117950	136750	135600	133150	136330	C01902	ko00100,ko01100,ko01110
pmf0091	427.386	344.995	12.2	426.386	[M+H]+	2,3-Oxidosqualene	Sterides	119280	113600	112720	114850	115900	122760	114940	115190	110330	129990	133390	135260	140650	--	--
pma0461	277.216	93.1	8.47	276.216	[M+H]+	14,15-Dehydrocrepenynic acid	Lipids	605630	761740	640990	447020	613040	305070	1098000	990830	964980	943970	884270	834440	838850	--	--
pma3606	295.2	179.2	9.17	294.2	[M+H]+	9-Hydroxy-(10E,12Z,15Z)-octadecatrienoic acid	Lipids	114090	109060	85158	85349	106900	53683	346250	356470	425010	304090	302370	291980	282170	--	--
pmb0128	213.3	81	4.52	212.3	[M+H]+	delta-Tridecalactone	Lipids	50986	66359	49879	42949	54940	44481	87438	60964	51480	61274	48113	51914	59423	--	--
pmb0149	351	147.1	6.59	350	[M+H]+	MAG (18:4) isomer1	Lipids	15159	20599	16541	11560	18939	7689.6	11348	9694.9	9921.4	11957	8436.7	15155	11970	--	--
pmb0159	696.4	355.2	7.48	695.4	[M+H]+	DGMG (18:2) isomer2	Lipids	349990	382120	351130	316660	349650	169440	583410	564250	511270	490900	524610	520250	482030	--	--
pmb0160	353.3	261.1	7.48	352.3	[M+H]+	MAG (18:3) isomer5	Lipids	5457500	4781300	3837100	3314400	4512600	2526600	7444600	7757600	7619700	6199900	6567300	5947100	6591300	--	--
pmb0161	696.4	355.3	8.01	695.4	[M+H]+	DGMG (18:2) isomer1	Lipids	175970	167740	159060	128910	151220	91712	193230	193740	220610	223300	194740	200900	190170	--	--
pmb0163	696.4	355.4	8.2	695.4	[M+H]+	DGMG (18:2) isomer3	Lipids	1391800	1278500	1205200	1055700	1153300	659470	1497200	1502000	1673400	1660300	1523700	1515400	1454000	--	--
pmb0165	494.3	184.1	8.44	493.3	[M+H]+	LysoPC 16:1	Lipids	151830	144440	125200	102120	111900	71931	151840	147890	143890	154720	170300	133400	140850	--	--
pmb0287	351.4	334.3	7.4	350.4	[M+H]+	MAG (18:4) isomer2	Lipids	80574	104410	66769	60538	77262	52521	82105	99783	75962	81979	86408	84761	90316	--	--
pmb0292	387.1	331.1	7.58	386.1	[M+H]+	Cholesterol	Lipids	44650	71053	40964	39830	163900	23056	57909	52383	43193	59207	46739	48135	51265	C00187	ko00100,ko01100
pmb0296	357.2	265.4	8.87	356.2	[M+H]+	MAG (18:1) isomer2	Lipids	193190	225880	205740	141020	204050	98665	295190	326150	346500	344720	319420	326100	312940	--	--
pmb0302	126.1	96	3.66	125.1	[M+H]+	2-Aminoethylphosphonate	Lipids	197610	221100	174160	193240	165350	94216	236590	141110	207130	225160	274140	212230	214550	C03557	ko00440,ko01100,ko02010
pmb0848	494.3	184.2	7.77	493.3	[M+H]+	LysoPC 16:1 (2n isomer)	Lipids	380190	444800	376930	294050	347270	179070	757580	710050	731480	596010	594040	606910	569540	--	--
pmb0852	520.3	502.2	8.33	519.3	[M+H]+	LysoPC 18:2	Lipids	6528500	7966500	6648500	5010300	5379200	3304700	12516000	11843000	14247000	11348000	11300000	10875000	10999000	--	--
pmb0854	518.3	459.3	8.7	517.3	[M+H]+	LysoPC 18:3	Lipids	1029600	977550	897530	723220	755960	479940	2034700	1908700	2384500	1943000	1813800	1838800	1768500	--	--
pmb0855	496.3	184.2	8.7	495.3	[M+H]+	LysoPC 16:0	Lipids	14707000	15183000	13577000	9598300	11135000	5903000	27227000	25063000	30536000	24329000	23415000	23268000	23075000	--	--
pmb0856	480.5	339.2	8.75	479.5	[M+H]+	LysoPE 18:1 (2n isomer)	Lipids	1600700	1770100	1595400	1223200	1358200	818770	2720100	2649600	2868900	2481200	2532400	2405300	2336300	--	--
pmb0859	522.4	184	8.82	521.4	[M+H]+	LysoPC 18:1 (2n isomer)	Lipids	9740800	11098000	10010000	7373000	8365400	4588000	19246000	18977000	19940000	16857000	16855000	16503000	15798000	--	--
pmb0863	492.3	184	7.27	491.3	[M+H]+	LysoPC 16:2 (2n isomer)	Lipids	21777	28190	23735	20038	22222	10638	44152	47754	40074	35995	37586	34222	34879	--	--
pmb0864	426.3	285.2	7.59	425.3	[M+H]+	LysoPE 14:0	Lipids	13143	10933	9289.5	9052.7	11895	7020.3	18703	19884	27335	18607	19427	15180	16774	--	--
pmb0865	518.2	184.1	7.62	517.2	[M+H]+	LysoPC 18:3 (2n isomer)	Lipids	11685000	11199000	10103000	8050400	10032000	5464500	14442000	15146000	14700000	15229000	14134000	13931000	13915000	--	--
pmb0866	468.1	184.4	7.65	467.1	[M+H]+	LysoPC 14:0	Lipids	26374	31304	22803	21259	16183	10668	56787	52659	69760	49954	45303	39397	47632	--	--
pmb0873	520	184.5	8.15	519	[M+H]+	LysoPC 18:2 (2n isomer)	Lipids	1883600	1737100	1532900	1199600	1386000	782680	2454100	2358600	2370500	2536900	2197800	2241300	1993300	--	--
pmb0874	478.6	460.6	8.28	477.6	[M+H]+	LysoPE 18:2 (2n isomer)	Lipids	892490	1069100	911250	645600	761430	461390	1677300	1547200	2034000	1474100	1596100	1528200	1543000	--	--
pmb0876	454.2	313.3	8.66	453.2	[M+H]+	LysoPE 16:0	Lipids	2437300	2415200	2128500	1690700	1835400	1171700	4205400	3668000	4741500	4073100	3713600	3637500	3608100	--	--
pmb0877	480.1	339.9	8.77	479.1	[M+H]+	LysoPE 18:1	Lipids	19033	20945	19788	16169	18806	10196	34756	33771	38199	35839	30076	34287	35967	--	--
pmb0882	522.1	504.2	9	521.1	[M+H]+	LysoPC 18:1	Lipids	660390	940530	787860	595070	571860	337590	2006900	1796600	2007100	1771300	1618000	1634700	1550900	--	--
pmb0883	482.1	341.7	9.79	481.1	[M+H]+	LysoPE 18:0	Lipids	4717.7	3507.7	3382.5	3213	3044	1379.9	6074	7019.6	7641.2	7557.3	6900.9	7088.9	6032.7	--	--
pmb0885	291	190.9	6.65	290	[M+H]+	4-oxo-9Z,11Z,13E,15E-octadecatetraenoic acid	Lipids	34874	38127	35362	27562	33258	18761	51949	37534	46988	46022	37435	42169	43030	--	--
pmb0889	279.3	95.1	8.91	278.3	[M+H]+	Punicic acid	Lipids	212320	304480	163070	172140	229750	141740	1013000	979260	928880	842130	756110	775830	729780	C08364	--
pmb0890	355.1	263.3	10.47	354.1	[M+H]+	MAG (18:2)	Lipids	200640	191130	169670	149440	164810	91863	154860	144290	168650	192460	187120	168840	157060	--	--
pmb1574	277.2	93	8.03	276.2	[M+H]+	Octadecadien-6-ynoic acid	Lipids	14997	19404	13976	13608	12203	5811.5	23444	19288	19271	10470	23128	20713	17296	--	--
pmb1605	353.3	261.4	8.52	352.3	[M+H]+	MAG (18:3) isomer3	Lipids	10065000	11861000	10532000	7256600	8055600	4708000	16762000	13245000	13139000	14856000	11180000	13669000	13069000	--	--
pmb1626	534.4	263.3	9.12	533.4	[M+H]+	MGMG (18:2) isomer1	Lipids	288210	384450	297950	203930	287810	120900	704540	613280	617980	549150	514220	514220	528290	--	--
pmb1650	279.2	149.4	9.67	278.2	[M+H]+	Octadeca-11E,13E,15Z-trienoic acid	Lipids	44016000	45039000	40744000	33393000	42920000	29214000	41165000	51146000	44135000	43532000	39596000	39811000	38323000	--	--
pmb1656	353.1	335.1	9.85	352.1	[M+H]+	MAG (18:3) isomer4	Lipids	203970	188370	142750	137900	160630	99461	131530	142300	147260	207340	153760	169000	158940	--	--
pmb2221	318.3	60.1	6.92	317.3	[M+H]+	4-Hydroxysphinganine	Lipids	371810	346590	349690	332110	293740	201690	358600	372710	376720	380480	388750	384020	337080	C12144	ko00600,ko01100
pmb2251	694.1	353.7	7.49	693.1	[M+H]+	DGMG (18:1)	Lipids	779300	896590	780490	678160	771290	391110	1283300	1236700	1244300	1135400	1073800	1114900	1048500	--	--
pmb2260	480.1	184.5	7.67	479.1	[M+H]+	LysoPC 15:1	Lipids	5429.3	4194.9	4242.5	2611	3136.2	1461.1	7059.7	6222	7543.8	6578.6	7073	6902	5103.5	--	--
pmb2319	482.3	184.1	8.16	481.3	[M+H]+	LysoPC 15:0	Lipids	36219	31664	29901	26107	31263	19247	52763	50633	59378	52448	52104	47132	50305	--	--
pmb2325	353.1	261.8	8.26	352.1	[M+H]+	MAG (18:3) isomer2	Lipids	90737	83157	89246	70183	76780	44127	75770	88454	54868	93439	78336	90591	99326	--	--
pmb2363	357.2	265.3	8.65	356.2	[M+H]+	MAG (18:1) isomer1	Lipids	275000	241330	260160	203620	220610	125820	408230	390030	393780	329160	395440	365100	362470	--	--
pmb2383	534.1	337.7	8.96	533.1	[M+H]+	MGMG (18:2) isomer2	Lipids	32719	27045	25408	20734	30913	13587	29113	28892	25635	34939	31597	30367	31451	--	--
pmb2388	524.1	184	8.99	523.1	[M+H]+	LysoPC 18:0 (2n isomer)	Lipids	298450	323400	281870	216920	239590	131920	584030	546120	591420	548140	476300	478420	458700	--	--
pmb2406	510.1	184.4	9.27	509.1	[M+H]+	LysoPC 17:0	Lipids	10229	9827.9	9474.8	8226.3	7076.4	3673.5	20900	17444	22294	19125	15146	15259	15076	--	--
pmb2444	353.2	261.3	10.01	352.2	[M+H]+	MAG (18:3) isomer1	Lipids	994830	975790	776780	725880	825270	487050	679640	767950	759070	1066700	818100	834530	739720	--	--
pmb2467	279.2	95.1	10.58	278.2	[M+H]+	α-Linolenic acid	Lipids	460280	325850	382200	340450	415130	258230	631440	587660	637350	634740	535760	536320	495310	C06427	ko00592,ko01040,ko01100,ko01110
pmb2640	199	181	9.6	200	[M-H]-	Lauric acid (C12:0)	Lipids	15366	31460	15127	15663	21252	27563	25838	20205	17310	23201	21806	18886	19626	C02679	ko00061,ko01100
pmb2778	295	277.3	8.9	296	[M-H]-	9,10-EODE	Lipids	219820	420440	176080	238030	244370	228780	1156500	1187400	942890	1107600	1008500	961670	1023500	--	--
pmb2786	293	275	8.36	294	[M-H]-	9-HOTrE	Lipids	138320	166080	117840	146480	163910	122790	793500	891380	725410	771970	712110	717650	689490	--	--
pmb2787	293.2	275.1	9.12	294.2	[M-H]-	9-KODE	Lipids	19565	17015	13026	15581	17570	14112	20860	20233	16180	19339	18552	15786	18525	--	--
pmb2791	309.1	209.1	7.49	310.1	[M-H]-	9-HpOTrE	Lipids	16075	51229	26402	26350	45986	56657	15579	25178	12251	33479	28979	26137	26358	--	--
pmb2792	293	193.1	7.76	294	[M-H]-	13-HOTrE(r)	Lipids	40703	100260	41562	59417	85220	135300	63021	73821	39216	64498	63338	57018	58872	--	--
pmb2799	295	195.2	9.69	296	[M-H]-	12,13-EODE	Lipids	12069	13437	8351.9	10464	8920.9	9644.7	10381	10155	8189.5	11643	10576	10477	11360	--	--
pmb2804	311.1	171.3	7.81	312.1	[M-H]-	13-HPODE	Lipids	10091	10303	7143.1	8213.5	8526.8	8731.5	63789	71238	60098	61871	54631	52354	55673	C04717	ko00591,ko01100
pmc0960	544.4	485.2	8.96	543.4	[M+H]+	LysoPC 20:4	Lipids	925120	1175000	1067500	910110	736700	524990	2708800	2472200	2846600	2303700	2310400	2465900	2429600	--	--
pmd0130	468.3	184	7.63	467.3	[M+H]+	LysoPC 14:0 (2n isomer)	Lipids	100720	112520	92233	71599	79433	42316	215190	199920	258000	191070	173750	163530	173410	--	--
pmd0132	496.33	184	8.7	495.33	[M+H]+	LysoPC 16:0 (2n isomer)	Lipids	15503000	16352000	13998000	10384000	11659000	6473900	29011000	26882000	32857000	27014000	25516000	24535000	24283000	--	--
pmd0136	524.36	184	9.84	523.36	[M+H]+	LysoPC 18:0	Lipids	750470	844570	801040	578000	610380	344930	1782900	1602800	1865400	1381400	1398900	1328700	1310800	--	--
pmd0144	550.37	184	10.12	549.37	[M+H]+	LysoPC 20:1 (2n isomer)	Lipids	333560	584490	484610	382650	346600	224110	1327300	1178500	1397300	1068000	999260	1041300	946470	--	--
pmd0145	550.37	184.1	10.09	549.37	[M+H]+	LysoPC 20:1	Lipids	299380	505820	397120	343290	293190	182230	1303900	1218900	1359100	906650	946680	941080	882590	--	--
pmd0158	424.2	227.2	7.46	425.2	[M-H]-	LysoPE 14:0 (2n isomer)	Lipids	5721.2	4907.8	3522.9	6117.7	4229.2	4277.2	8959.6	9404.6	10144	9576.3	7528.4	9130.4	8309	--	--
pmd0160	452.3	255.2	8.43	453.3	[M-H]-	LysoPE 16:0 (2n isomer)	Lipids	1012800	889680	852100	788320	759720	850180	1729000	1358700	1652600	1868500	1584100	1666200	1410500	--	--
pme2827	239	223	6.73	240.245	[M-H]-	Palmitaldehyde	Lipids	6451500	7235600	5852900	9088400	6054800	8765300	6724700	6965400	12900000	6398700	9469000	10681000	14943000	C00517	ko00071
pmf0294	271.292	105	12.19	270.292	[M+H]+	1-Octadecanol	Lipids	30467	30814	28879	28430	31408	31906	31505	31538	30442	33481	33917	34167	35227	V01924	--
pmf0297	297.324	183.1	9.24	298.324	[M-H]-	1-Eicosanol	Lipids	18223	28548	16216	16113	12860	18752	13120	13896	10805	14707	15102	12311	13932	--	--
pmf0396	281.24	105.1	12.29	280.24	[M+H]+	Linoleic acid	Lipids	1127.8	1640.4	1603.9	1336.4	1689	1727.2	1358.6	1314.2	2122.3	1571.7	1589.5	1807.8	1332	C01595	ko00591,ko01040,ko01100
pmf0399	309.287	227.3	10.69	310.287	[M-H]-	cis-Gondoic acid	Lipids	638040	2088300	602680	770110	734860	801830	697650	738870	527570	864590	795090	760230	793020	C16526	ko01040
pmf0402	367.365	285.4	10.87	368.365	[M-H]-	Lignoceric acid	Lipids	24431	36827	23416	20528	20640	17970	24172	23862	26485	23710	23061	24499	22332	C08320	ko01040

## Sheet: Data S3
Data S3. The list of sugar metabolites identified
Index	Q1 (Da)	Q3 (Da)	Rt (min)	Molecular Weight (Da)	Ionization model	Compounds	Class	C0-1	C0-2	C0-3	C15-1	C15-2	C15-3	V15-1	V15-2	V15-3	cpd_ID	kegg_map
pmb0786	180	162	0.6	179	[M+H]+	Glucosamine	Carbohydrates	572110	568030	591800	507750	507760	507755	551990	548990	503170	C00329	ko00520,ko01100
pmb2653	649.1	145	0.76	650.1	[M-H]-	D(+)-Melezitose O-rhamnoside	Carbohydrates	11914	11758.5	11603	31993	28485	30239	13513.5	13300	13727	--	--
pmb2858	665.1	161	0.82	666.1	[M-H]-	Maltotetraose	Carbohydrates	12908	12742.5	12577	18548	18287	18809	15570	13800	13669	C02052	--
pme0519	341	119	0.8	342.116	[M-H]-	D-(+)-Sucrose	Carbohydrates	1014800	1089900	1052350	1426000	1382700	1458000	1315400	1346600	1432300	--	--
pme0524	505.169	163	0.8	504.169	[M+H]+	D(+)-Melezitose	Carbohydrates	57444	55685	59203	126540	97587	112064	61933	64778	63355.5	--	--
pme1846	179	71	0.77	180.063	[M-H]-	D(+)-Glucose	Carbohydrates	1595200	1550300	1567800	1449800	1436100	1427900	1603200	1470800	1537000	C00031	ko00010,ko00030,ko00052,ko00500,ko00520,ko00901,ko01100,ko01110,ko02010,ko04933
pme2019	149	59	0.79	150.053	[M-H]-	DL-Arabinose	Carbohydrates	265170	229130	238420	225260	235050	248040	229360	248720	259650	--	--
pme2755	222	144	0.81	221.09	[M+H]+	N-Acetyl-D-glucosamine	Carbohydrates	58207	60048	59253	86169	67390	76779.5	87421	106270	95883	C00140	ko00520,ko01100,ko02010
pme3160	259	97	0.9	260.03	[M-H]-	D-Glucose 6-phosphate	Carbohydrates	1540700	1873100	1658700	1717800	1876600	1951900	2739000	2345600	2292000	C00092	ko00500,ko00562,ko00998,ko01100
pme3163	289	97	0.83	290.04	[M-H]-	D-Sedoheptuiose 7-phosphate	Carbohydrates	187680	207935	228190	250860	250870	251620	268230	254820	246520	--	--
pme3313	259	97	0.9	260.03	[M-H]-	D-Fructose 6-phosphate	Carbohydrates	531320	536185	541050	651705	619580	683830	1038700	966140	1002420	C00085	ko00052,ko00500,ko00710,ko01100,ko01200
pmf0032	341.1	179	0.74	342.116	[M-H]-	Galactinol	Carbohydrates	2721000	3137000	3266500	3891100	3882100	3870000	3636400	3778000	3859900	--	--
pmf0035	259	97	0.79	260.03	[M-H]-	Glucose-1-phosphate	Carbohydrates	1346800	1417550	1488300	1660600	1664900	1661200	1944650	2069300	1820000	--	--
pmf0138	179	59	0.78	180.063	[M-H]-	D-(+)-Mannose	Carbohydrates	4096500	4188000	4258900	4180400	3610300	4374700	4555600	4421200	4488400	C00159	ko00051,ko00052,ko00520,ko01100,ko02010
pmf0139	179	59	0.77	180.063	[M-H]-	D-(+)-Galactose	Carbohydrates	2064600	2672000	2270000	2682300	2357500	2354300	2523700	3159500	2841600	C00124	ko00052,ko01100
pmf0220	259.022	97	0.78	303.994	[M-2Na+H]-	D-Fructose 6-phosphate-disodium salt	Carbohydrates	1536000	1629800	1723600	1671250	1665600	1676900	2658700	2534400	2596550	--	--
pmf0282	341.116	113	0.73	342.116	[M-H]-	Melibiose	Carbohydrates	558770	568550	578330	581990	607330	544440	668400	460860	587610	C05402	ko00052,ko01100,ko02010
pmf0485	503.2	179	0.8	504.169	[M-H]-	Panose	Carbohydrates	89471	64512	74975	62835	80521	96154	91015	93354	88676	C00713	--
pmf0574	395	359	3.52	396.015	[M-H]-	Sucralose	Carbohydrates	280350	257390	212590	268260	240850	216430	219170	236610	218720	C12285	--

## Sheet: Data S4
Data S4. The list of differential expression levels of sugar genes
gene_id	C0_1	C0_2	C0_3	C15_1	C15_2	C15_3	V15_1	V15_2	V15_3	pathway_gene_id	pathway_id	pathway_name	KO_gene_id	KO_gene_name	KO_id	KO_name
TEA013044	231.059	242.188	236.66	175.912	180.624	188.575	1096.47	1073.9	1077.06	AT2G24270|AT2G24270|AT2G24270|AT2G24270	ath00010|ath00030|ath01100|ath01200	Glycolysis / Gluconeogenesis|Pentose phosphate pathway|Metabolic pathways|Carbon metabolism	K00131|K00131	gapN| gapN	ko00010|ko00030	Glycolysis / Gluconeogenesis|Pentose phosphate pathway
TEA006272	54.2828	52.9918	56.365	17.9746	17.3599	17.5704	92.8993	107.455	97.0805	AT3G23820|AT3G23820	ath00520|ath01100	Amino sugar and nucleotide sugar metabolism|Metabolic pathways	K08679	E5.1.3.6	ko00520	Amino sugar and nucleotide sugar metabolism
TEA014418	14.0528	14.6449	13.562	22.397	28.7986	25.3024	13.4261	11.5901	12.5138	AT3G29360|AT3G29360|AT3G29360|AT3G29360	ath00040|ath00053|ath00520|ath01100	Pentose and glucuronate interconversions|Ascorbate and aldarate metabolism|Amino sugar and nucleotide sugar metabolism|Metabolic pathways	K00012|K00012|K00012	UGDH, ugd| UGDH, ugd| UGDH, ugd	ko00040|ko00053|ko00520	Pentose and glucuronate interconversions|Ascorbate and aldarate metabolism|Amino sugar and nucleotide sugar metabolism
TEA018870	23.06	22.9917	23.057	12.5563	10.8614	13.6287	10.332	10.0683	12.1628	AT1G78580|AT1G78580|AT1G78580	ath00500|ath01100|ath01110	Starch and sucrose metabolism|Metabolic pathways|Biosynthesis of secondary metabolites	K16055|K16055	TPS| TPS	ko00500|ko01003	Starch and sucrose metabolism|Glycosyltransferases
TEA002701	10.9611	10.9571	10.9421	6.11645	6.42293	6.00224	5.43359	5.93357	4.90518	AT1G16980|AT1G16980|AT1G16980	ath00500|ath01100|ath01110	Starch and sucrose metabolism|Metabolic pathways|Biosynthesis of secondary metabolites	K16055|K16055	TPS| TPS	ko00500|ko01003	Starch and sucrose metabolism|Glycosyltransferases
TEA021945	20.0452	22.6792	19.7956	12.9485	12.9792	12.5493	10.3133	8.10728	12.4234	AT4G17770|AT4G17770|AT4G17770	ath00500|ath01100|ath01110	Starch and sucrose metabolism|Metabolic pathways|Biosynthesis of secondary metabolites	K16055|K16055	TPS| TPS	ko00500|ko01003	Starch and sucrose metabolism|Glycosyltransferases
TEA018704	3.47289	3.41932	3.53629	1.85991	1.75333	2.04499	1.70207	1.71957	1.70538	AT1G23870|AT1G23870|AT1G23870	ath00500|ath01100|ath01110	Starch and sucrose metabolism|Metabolic pathways|Biosynthesis of secondary metabolites	K16055|K16055	TPS| TPS	ko00500|ko01003	Starch and sucrose metabolism|Glycosyltransferases
TEA006786	18.6014	20.815	19.5759	53.7961	55.6789	51.4407	20.1284	22.546	24.9257	AT2G18700|AT2G18700|AT2G18700	ath00500|ath01100|ath01110	Starch and sucrose metabolism|Metabolic pathways|Biosynthesis of secondary metabolites	K16055|K16055	TPS| TPS	ko00500|ko01003	Starch and sucrose metabolism|Glycosyltransferases
TEA015991	4.24073	4.18488	3.85198	2.48912	2.36415	2.84048	1.66495	1.96461	2.14184	AT1G68020|AT1G68020|AT1G68020	ath00500|ath01100|ath01110	Starch and sucrose metabolism|Metabolic pathways|Biosynthesis of secondary metabolites	K16055|K16055	TPS| TPS	ko00500|ko01003	Starch and sucrose metabolism|Glycosyltransferases
Novel00285	1.99774	0.904963	1.6073	3.93994	3.42492	3.46758	1.6367	1.73641	1.83156	AT4G24040|AT4G24040|AT4G24040	ath00500|ath01100|ath01110	Starch and sucrose metabolism|Metabolic pathways|Biosynthesis of secondary metabolites	K01194|K01194	TREH, treA, treF| TREH, treA, treF	ko00500|ko00537	Starch and sucrose metabolism|Glycosylphosphatidylinositol (GPI)-anchored proteins
TEA017533	52.318	58.4336	55.9101	125.351	120.471	116.611	111.051	144.254	122.293	AT4G02280|AT4G02280|AT4G02280	ath00500|ath01100|ath01110	Starch and sucrose metabolism|Metabolic pathways|Biosynthesis of secondary metabolites	K00695|K00695	E2.4.1.13| E2.4.1.13	ko00500|ko01003	Starch and sucrose metabolism|Glycosyltransferases
TEA032084	7.58925	6.62479	9.4778	7.62181	8.12884	10.9498	3.40991	4.27728	3.91372	AT3G43190|AT3G43190|AT3G43190	ath00500|ath01100|ath01110	Starch and sucrose metabolism|Metabolic pathways|Biosynthesis of secondary metabolites	K00695|K00695	E2.4.1.13| E2.4.1.13	ko00500|ko01003	Starch and sucrose metabolism|Glycosyltransferases
TEA004824	61.8149	53.9328	69.6933	101.236	102.542	99.636	61.5775	49.3731	55.1638	AT3G13790|AT3G13790|AT3G13790|AT3G13790	ath00052|ath00500|ath01100|ath01110	Galactose metabolism|Starch and sucrose metabolism|Metabolic pathways|Biosynthesis of secondary metabolites	K01193|K01193	INV, sacA| INV, sacA	ko00052|ko00500	Galactose metabolism|Starch and sucrose metabolism
TEA030087	1.87333	2.01082	1.66887	3.5113	3.16826	3.89829	2.69293	2.3476	2.05823	AT1G12240|AT1G12240|AT1G12240|AT1G12240	ath00052|ath00500|ath01100|ath01110	Galactose metabolism|Starch and sucrose metabolism|Metabolic pathways|Biosynthesis of secondary metabolites	K01193|K01193	INV, sacA| INV, sacA	ko00052|ko00500	Galactose metabolism|Starch and sucrose metabolism
Novel00364	0.64296	1.08317	0.933531	2.12175	1.99029	1.84552	1.54444	1.49786	1.45636	AT1G62660|AT1G62660|AT1G62660|AT1G62660	ath00052|ath00500|ath01100|ath01110	Galactose metabolism|Starch and sucrose metabolism|Metabolic pathways|Biosynthesis of secondary metabolites	K01193|K01193	INV, sacA| INV, sacA	ko00052|ko00500	Galactose metabolism|Starch and sucrose metabolism
Novel07188	3.96841	3.41459	3.56488	3.53345	3.20629	3.75482	10.1773	10.2606	10.7837	AT3G03250|AT3G03250|AT3G03250|AT3G03250|AT3G03250|AT3G03250	ath00040|ath00052|ath00500|ath00520|ath01100|ath01110	Pentose and glucuronate interconversions|Galactose metabolism|Starch and sucrose metabolism|Amino sugar and nucleotide sugar metabolism|Metabolic pathways|Biosynthesis of secondary metabolites	K00963|K00963|K00963|K00963	UGP2, galU, galF| UGP2, galU, galF| UGP2, galU, galF| UGP2, galU, galF	ko00040|ko00052|ko00500|ko00520	Pentose and glucuronate interconversions|Galactose metabolism|Starch and sucrose metabolism|Amino sugar and nucleotide sugar metabolism
TEA022671	1.88154	1.7808	1.69081	1.88631	1.64231	1.73723	5.87044	5.79821	4.12079	AT5G17310|AT5G17310|AT5G17310|AT5G17310|AT5G17310|AT5G17310	ath00040|ath00052|ath00500|ath00520|ath01100|ath01110	Pentose and glucuronate interconversions|Galactose metabolism|Starch and sucrose metabolism|Amino sugar and nucleotide sugar metabolism|Metabolic pathways|Biosynthesis of secondary metabolites	K00963|K00963|K00963|K00963	UGP2, galU, galF| UGP2, galU, galF| UGP2, galU, galF| UGP2, galU, galF	ko00040|ko00052|ko00500|ko00520	Pentose and glucuronate interconversions|Galactose metabolism|Starch and sucrose metabolism|Amino sugar and nucleotide sugar metabolism
TEA005890	32.6814	29.6277	31.1913	42.9681	41.8242	44.7277	90.2467	85.28	79.8907	AT4G29130|AT4G29130|AT4G29130|AT4G29130|AT4G29130|AT4G29130|AT4G29130|AT4G29130	ath00010|ath00051|ath00052|ath00500|ath00520|ath01100|ath01110|ath01200	Glycolysis / Gluconeogenesis|Fructose and mannose metabolism|Galactose metabolism|Starch and sucrose metabolism|Amino sugar and nucleotide sugar metabolism|Metabolic pathways|Biosynthesis of secondary metabolites|Carbon metabolism	K00844|K00844|K00844|K00844|K00844|K00844|K00844|K00844|K00844|K00844|K00844|K00844|K00844	HK| HK| HK| HK| HK| HK| HK| HK| HK| HK| HK| HK| HK	ko00010|ko00051|ko00052|ko00500|ko00520|ko00521|ko00524|ko04066|ko04910|ko04973|ko05230|ko04930|ko04131	Glycolysis / Gluconeogenesis|Fructose and mannose metabolism|Galactose metabolism|Starch and sucrose metabolism|Amino sugar and nucleotide sugar metabolism|Streptomycin biosynthesis|Neomycin, kanamycin and gentamicin biosynthesis|HIF-1 signaling pathway|Insulin signaling pathway|Carbohydrate digestion and absorption|Central carbon metabolism in cancer|Type II diabetes mellitus|Membrane trafficking
TEA022053	2.20066	1.8665	1.75327	0.580199	0.542591	0.563915	1.07559	0.937177	1.14879	AT1G27680|AT1G27680|AT1G27680|AT1G27680	ath00500|ath00520|ath01100|ath01110	Starch and sucrose metabolism|Amino sugar and nucleotide sugar metabolism|Metabolic pathways|Biosynthesis of secondary metabolites	K00975|K00975|K00975	glgC| glgC| glgC	ko00500|ko00520|ko02026	Starch and sucrose metabolism|Amino sugar and nucleotide sugar metabolism|Biofilm formation - Escherichia coli
TEA023084	5.14934	5.02819	4.90255	1.9077	2.30813	2.14929	2.53662	2.13472	2.22831	AT4G39210|AT4G39210|AT4G39210|AT4G39210	ath00500|ath00520|ath01100|ath01110	Starch and sucrose metabolism|Amino sugar and nucleotide sugar metabolism|Metabolic pathways|Biosynthesis of secondary metabolites	K00975|K00975|K00975	glgC| glgC| glgC	ko00500|ko00520|ko02026	Starch and sucrose metabolism|Amino sugar and nucleotide sugar metabolism|Biofilm formation - Escherichia coli
Novel01033	112.259	116.168	109.791	31.6131	33.8958	28.9654	64.173	58.4827	66.913	AT5G48300|AT5G48300|AT5G48300|AT5G48300	ath00500|ath00520|ath01100|ath01110	Starch and sucrose metabolism|Amino sugar and nucleotide sugar metabolism|Metabolic pathways|Biosynthesis of secondary metabolites	K00975|K00975|K00975	glgC| glgC| glgC	ko00500|ko00520|ko02026	Starch and sucrose metabolism|Amino sugar and nucleotide sugar metabolism|Biofilm formation - Escherichia coli
TEA033194	3.64698	3.79602	3.43727	1.62265	1.71887	1.67487	1.78392	2.20919	1.23911	AT1G05610|AT1G05610|AT1G05610|AT1G05610	ath00500|ath00520|ath01100|ath01110	Starch and sucrose metabolism|Amino sugar and nucleotide sugar metabolism|Metabolic pathways|Biosynthesis of secondary metabolites	K00975|K00975|K00975	glgC| glgC| glgC	ko00500|ko00520|ko02026	Starch and sucrose metabolism|Amino sugar and nucleotide sugar metabolism|Biofilm formation - Escherichia coli
TEA014319	69.8088	69.8905	70.8434	32.4306	31.4234	34.2633	35.307	30.6765	33.4677	AT3G01180|AT3G01180|AT3G01180	ath00500|ath01100|ath01110	Starch and sucrose metabolism|Metabolic pathways|Biosynthesis of secondary metabolites	K00703|K00703|K00703	glgA| glgA| glgA	ko00500|ko02026|ko01003	Starch and sucrose metabolism|Biofilm formation - Escherichia coli|Glycosyltransferases
TEA021411	33.2997	39.6992	37.4616	21.2148	17.7332	18.2978	14.7578	15.0466	14.9299	AT2G36390|AT2G36390|AT2G36390	ath00500|ath01100|ath01110	Starch and sucrose metabolism|Metabolic pathways|Biosynthesis of secondary metabolites	K00700|K00700	GBE1, glgB| GBE1, glgB	ko00500|ko04147	Starch and sucrose metabolism|Exosome
TEA022679	19.1662	20.4737	21.5367	10.0398	9.80922	10.3335	10.6179	10.1677	9.63401	AT5G03650|AT5G03650|AT5G03650	ath00500|ath01100|ath01110	Starch and sucrose metabolism|Metabolic pathways|Biosynthesis of secondary metabolites	K00700|K00700	GBE1, glgB| GBE1, glgB	ko00500|ko04147	Starch and sucrose metabolism|Exosome
Novel00824	4.94042	5.06696	4.39288	1.33543	1.34531	1.32833	1.92932	2.05157	2.03024	AT3G29320|AT3G29320|AT3G29320	ath00500|ath01100|ath01110	Starch and sucrose metabolism|Metabolic pathways|Biosynthesis of secondary metabolites	K00688|K00688|K00688|K00688|K00688|K00688	PYG, glgP| PYG, glgP| PYG, glgP| PYG, glgP| PYG, glgP| PYG, glgP	ko00500|ko04217|ko02026|ko04910|ko04922|ko04931	Starch and sucrose metabolism|Necroptosis|Biofilm formation - Escherichia coli|Insulin signaling pathway|Glucagon signaling pathway|Insulin resistance
Novel01109	2.53324	2.99178	2.48107	1.29549	1.40975	1.51688	1.17689	1.08813	1.10658	AT3G46970|AT3G46970|AT3G46970	ath00500|ath01100|ath01110	Starch and sucrose metabolism|Metabolic pathways|Biosynthesis of secondary metabolites	K00688|K00688|K00688|K00688|K00688|K00688	PYG, glgP| PYG, glgP| PYG, glgP| PYG, glgP| PYG, glgP| PYG, glgP	ko00500|ko04217|ko02026|ko04910|ko04922|ko04931	Starch and sucrose metabolism|Necroptosis|Biofilm formation - Escherichia coli|Insulin signaling pathway|Glucagon signaling pathway|Insulin resistance
TEA008554	49.5878	62.8548	55.3465	139.882	153.895	125.083	55.0145	64.9024	75.9835	AT3G23920|AT3G23920|AT3G23920	ath00500|ath01100|ath01110	Starch and sucrose metabolism|Metabolic pathways|Biosynthesis of secondary metabolites	K01177	E3.2.1.2	ko00500	Starch and sucrose metabolism
TEA006966	4.43421	4.40866	4.39411	11.2237	13.4745	12.9451	6.28773	5.40694	7.68794	AT4G25000|AT4G25000|AT4G25000	ath00500|ath01100|ath01110	Starch and sucrose metabolism|Metabolic pathways|Biosynthesis of secondary metabolites	K01176|K01176|K01176	AMY, amyA, malS| AMY, amyA, malS| AMY, amyA, malS	ko00500|ko04972|ko04973	Starch and sucrose metabolism|Pancreatic secretion|Carbohydrate digestion and absorption
TEA020876	3.51093	3.23188	3.74837	9.35207	8.32287	9.7771	6.35645	5.72356	6.30393	AT1G76130|AT1G76130|AT1G76130	ath00500|ath01100|ath01110	Starch and sucrose metabolism|Metabolic pathways|Biosynthesis of secondary metabolites	K01176|K01176|K01176	AMY, amyA, malS| AMY, amyA, malS| AMY, amyA, malS	ko00500|ko04972|ko04973	Starch and sucrose metabolism|Pancreatic secretion|Carbohydrate digestion and absorption
TEA017519	41.4809	39.6893	43.8862	18.0815	15.2774	17.0903	20.9104	20.482	20.7026	AT2G40840|AT2G40840|AT2G40840	ath00500|ath01100|ath01110	Starch and sucrose metabolism|Metabolic pathways|Biosynthesis of secondary metabolites	K00705	malQ	ko00500	Starch and sucrose metabolism
TEA018031	107.394	106.627	107.482	52.02	52.4119	52.423	48.3631	50.7107	51.4086	AT1G23190|AT1G23190|AT1G23190|AT1G23190|AT1G23190|AT1G23190|AT1G23190|AT1G23190	ath00010|ath00030|ath00052|ath00230|ath00500|ath00520|ath01100|ath01110	Glycolysis / Gluconeogenesis|Pentose phosphate pathway|Galactose metabolism|Purine metabolism|Starch and sucrose metabolism|Amino sugar and nucleotide sugar metabolism|Metabolic pathways|Biosynthesis of secondary metabolites	K01835|K01835|K01835|K01835|K01835|K01835|K01835	pgm| pgm| pgm| pgm| pgm| pgm| pgm	ko00010|ko00030|ko00052|ko00500|ko00520|ko00230|ko00521	Glycolysis / Gluconeogenesis|Pentose phosphate pathway|Galactose metabolism|Starch and sucrose metabolism|Amino sugar and nucleotide sugar metabolism|Purine metabolism|Streptomycin biosynthesis
TEA005441	61.3935	57.9523	57.6749	32.3533	38.0593	40.6485	30.4746	29.4806	28.132	AT4G24620|AT4G24620|AT4G24620|AT4G24620|AT4G24620|AT4G24620|AT4G24620	ath00010|ath00030|ath00500|ath00520|ath01100|ath01110|ath01200	Glycolysis / Gluconeogenesis|Pentose phosphate pathway|Starch and sucrose metabolism|Amino sugar and nucleotide sugar metabolism|Metabolic pathways|Biosynthesis of secondary metabolites|Carbon metabolism	-	-	-	-
TEA025045	71.2754	70.5777	71.6837	43.1821	46.8721	45.7851	32.3327	32.8395	35.4952	AT3G17940|AT3G17940|AT3G17940|AT3G17940	ath00010|ath00052|ath01100|ath01110	Glycolysis / Gluconeogenesis|Galactose metabolism|Metabolic pathways|Biosynthesis of secondary metabolites	K01785|K01785	galM, GALM| galM, GALM	ko00010|ko00052	Glycolysis / Gluconeogenesis|Galactose metabolism
TEA025597	6.83616	6.41124	6.65086	6.11796	5.32717	6.9707	3.2612	3.34433	2.98976	AT5G18200|AT5G18200|AT5G18200	ath00052|ath00520|ath01100	Galactose metabolism|Amino sugar and nucleotide sugar metabolism|Metabolic pathways	K00965|K00965|K00965	galT, GALT| galT, GALT| galT, GALT	ko00052|ko00520|ko04917	Galactose metabolism|Amino sugar and nucleotide sugar metabolism|Prolactin signaling pathway
Novel01353	0.795067	0.894953	0.716159	1.08071	1.15297	0.948706	0.267792	0.362897	0.469699	AT1G12780|AT1G12780|AT1G12780	ath00052|ath00520|ath01100	Galactose metabolism|Amino sugar and nucleotide sugar metabolism|Metabolic pathways	K01784|K01784	galE, GALE| galE, GALE	ko00052|ko00520	Galactose metabolism|Amino sugar and nucleotide sugar metabolism
TEA005682	130.659	144.106	154.847	182.708	179.139	175.297	113.024	105.629	113.467	AT4G10960|AT4G10960|AT4G10960	ath00052|ath00520|ath01100	Galactose metabolism|Amino sugar and nucleotide sugar metabolism|Metabolic pathways	K01784|K01784	galE, GALE| galE, GALE	ko00052|ko00520	Galactose metabolism|Amino sugar and nucleotide sugar metabolism
TEA023008	7.44823	6.84305	8.63238	17.1116	17.6917	18.3545	15.4286	15.8748	16.3448	AT5G52560|AT5G52560|AT5G52560|AT5G52560|AT5G52560	ath00040|ath00052|ath00053|ath00520|ath01100	Pentose and glucuronate interconversions|Galactose metabolism|Ascorbate and aldarate metabolism|Amino sugar and nucleotide sugar metabolism|Metabolic pathways	K12447|K12447|K12447|K12447	USP| USP| USP| USP	ko00040|ko00052|ko00053|ko00520	Pentose and glucuronate interconversions|Galactose metabolism|Ascorbate and aldarate metabolism|Amino sugar and nucleotide sugar metabolism
Novel02476	1.13104	1.14923	1.14134	1.02255	1.1007	1.20363	3.82352	3.93146	4.05099	AT2G47180|AT2G47180	ath00052|ath01100	Galactose metabolism|Metabolic pathways	K18819	GOLS	ko00052	Galactose metabolism
TEA004752	206.258	219.447	200.314	289.293	302.694	210.323	562.229	569.249	573.798	AT1G60470|AT1G60470	ath00052|ath01100	Galactose metabolism|Metabolic pathways	K18819	GOLS	ko00052	Galactose metabolism
TEA003419	52.9354	61.6711	57.9805	103.415	101.307	104.536	176.76	174.313	171.271	AT5G20250|AT5G20250	ath00052|ath01100	Galactose metabolism|Metabolic pathways	K06617	E2.4.1.82	ko00052	Galactose metabolism
TEA032246	28.5611	37.4528	33.5507	13.1276	15.0815	14.4736	17.9757	16.6152	13.3393	AT5G08380|AT5G08380|AT5G08380|AT5G08380|AT5G08380	ath00052|ath00561|ath00600|ath00603|ath01100	Galactose metabolism|Glycerolipid metabolism|Sphingolipid metabolism|Glycosphingolipid biosynthesis - globo and isoglobo series|Metabolic pathways	K07407|K07407|K07407|K07407	E3.2.1.22B, galA, rafA| E3.2.1.22B, galA, rafA| E3.2.1.22B, galA, rafA| E3.2.1.22B, galA, rafA	ko00052|ko00561|ko00600|ko00603	Galactose metabolism|Glycerolipid metabolism|Sphingolipid metabolism|Glycosphingolipid biosynthesis - globo and isoglobo series
TEA032239	1.41797	1.35505	1.39012	0.912082	0.871956	0.732205	0.646525	0.666071	0.617674	AT5G08370|AT5G08370|AT5G08370|AT5G08370|AT5G08370	ath00052|ath00561|ath00600|ath00603|ath01100	Galactose metabolism|Glycerolipid metabolism|Sphingolipid metabolism|Glycosphingolipid biosynthesis - globo and isoglobo series|Metabolic pathways	K07407|K07407|K07407|K07407	E3.2.1.22B, galA, rafA| E3.2.1.22B, galA, rafA| E3.2.1.22B, galA, rafA| E3.2.1.22B, galA, rafA	ko00052|ko00561|ko00600|ko00603	Galactose metabolism|Glycerolipid metabolism|Sphingolipid metabolism|Glycosphingolipid biosynthesis - globo and isoglobo series
TEA017549	90.0601	93.5218	98.5459	49.0674	36.5775	42.986	41.2421	46.1709	51.2398	AT4G01970|AT4G01970	ath00052|ath01100	Galactose metabolism|Metabolic pathways	K06611	E2.4.1.67	ko00052	Galactose metabolism
TEA029877	1.87424	1.88161	1.91165	4.0929	3.89741	3.70765	4.47358	4.81153	4.23328	AT3G45940|AT3G45940|AT3G45940|AT3G45940	ath00052|ath00500|ath01100|ath01110	Galactose metabolism|Starch and sucrose metabolism|Metabolic pathways|Biosynthesis of secondary metabolites	-	-	-	-
TEA005699	15.6239	16.6933	15.5643	34.1508	32.9273	32.642	17.0201	16.6178	16.0531	AT5G11720|AT5G11720|AT5G11720|AT5G11720	ath00052|ath00500|ath01100|ath01110	Galactose metabolism|Starch and sucrose metabolism|Metabolic pathways|Biosynthesis of secondary metabolites	K01187|K01187	malZ| malZ	ko00052|ko00500	Galactose metabolism|Starch and sucrose metabolism
TEA009658	1.95399	2.04125	1.86794	0.530388	0.727309	0.606148	1.89251	2.04693	1.96003	AT3G61610|AT3G61610|AT3G61610	ath00010|ath01100|ath01110	Glycolysis / Gluconeogenesis|Metabolic pathways|Biosynthesis of secondary metabolites	K01792	E5.1.3.15	ko00010	Glycolysis / Gluconeogenesis
TEA027828	68.5784	64.5465	65.7537	28.3338	34.0827	31.5087	32.1172	32.475	32.5462	AT5G57330|AT5G57330|AT5G57330	ath00010|ath01100|ath01110	Glycolysis / Gluconeogenesis|Metabolic pathways|Biosynthesis of secondary metabolites	K01792	E5.1.3.15	ko00010	Glycolysis / Gluconeogenesis
TEA007010	58.7129	60.9271	63.5374	28.4208	30.9677	26.0823	29.6562	29.5142	29.0434	AT5G66530|AT5G66530|AT5G66530	ath00010|ath01100|ath01110	Glycolysis / Gluconeogenesis|Metabolic pathways|Biosynthesis of secondary metabolites	K01792	E5.1.3.15	ko00010	Glycolysis / Gluconeogenesis
TEA018382	37.7403	39.1493	38.5011	18.233	19.1621	17.9469	18.5105	19.1687	16.7953	AT3G54050|AT3G54050|AT3G54050|AT3G54050|AT3G54050|AT3G54050|AT3G54050	ath00010|ath00030|ath00051|ath00710|ath01100|ath01110|ath01200	Glycolysis / Gluconeogenesis|Pentose phosphate pathway|Fructose and mannose metabolism|Carbon fixation in photosynthetic organisms|Metabolic pathways|Biosynthesis of secondary metabolites|Carbon metabolism	K03841|K03841|K03841|K03841|K03841|K03841|K03841|K03841|K03841	FBP, fbp| FBP, fbp| FBP, fbp| FBP, fbp| FBP, fbp| FBP, fbp| FBP, fbp| FBP, fbp| FBP, fbp	ko00010|ko00030|ko00051|ko00710|ko00680|ko04152|ko04910|ko04922|ko04147	Glycolysis / Gluconeogenesis|Pentose phosphate pathway|Fructose and mannose metabolism|Carbon fixation in photosynthetic organisms|Methane metabolism|AMPK signaling pathway|Insulin signaling pathway|Glucagon signaling pathway|Exosome
TEA014542	30.8768	31.5984	32.3232	13.2114	13.5339	12.941	15.1119	13.2579	14.3566	AT5G64380|AT5G64380|AT5G64380|AT5G64380|AT5G64380|AT5G64380|AT5G64380	ath00010|ath00030|ath00051|ath00710|ath01100|ath01110|ath01200	Glycolysis / Gluconeogenesis|Pentose phosphate pathway|Fructose and mannose metabolism|Carbon fixation in photosynthetic organisms|Metabolic pathways|Biosynthesis of secondary metabolites|Carbon metabolism	K03841|K03841|K03841|K03841|K03841|K03841|K03841|K03841|K03841	FBP, fbp| FBP, fbp| FBP, fbp| FBP, fbp| FBP, fbp| FBP, fbp| FBP, fbp| FBP, fbp| FBP, fbp	ko00010|ko00030|ko00051|ko00710|ko00680|ko04152|ko04910|ko04922|ko04147	Glycolysis / Gluconeogenesis|Pentose phosphate pathway|Fructose and mannose metabolism|Carbon fixation in photosynthetic organisms|Methane metabolism|AMPK signaling pathway|Insulin signaling pathway|Glucagon signaling pathway|Exosome
TEA002969	1.83619	1.26897	1.52902	1.09691	1.19811	1.12127	4.84576	4.54316	4.25431	AT4G26270|AT4G26270|AT4G26270|AT4G26270|AT4G26270|AT4G26270|AT4G26270|AT4G26270|AT4G26270	ath00010|ath00030|ath00051|ath00052|ath01100|ath01110|ath01200|ath01230|ath03018	Glycolysis / Gluconeogenesis|Pentose phosphate pathway|Fructose and mannose metabolism|Galactose metabolism|Metabolic pathways|Biosynthesis of secondary metabolites|Carbon metabolism|Biosynthesis of amino acids|RNA degradation	K00850|K00850|K00850|K00850|K00850|K00850|K00850|K00850|K00850|K00850|K00850|K00850	pfkA, PFK| pfkA, PFK| pfkA, PFK| pfkA, PFK| pfkA, PFK| pfkA, PFK| pfkA, PFK| pfkA, PFK| pfkA, PFK| pfkA, PFK| pfkA, PFK| pfkA, PFK	ko00010|ko00030|ko00051|ko00052|ko00680|ko03018|ko04066|ko04152|ko04922|ko05230|ko01009|ko03019	Glycolysis / Gluconeogenesis|Pentose phosphate pathway|Fructose and mannose metabolism|Galactose metabolism|Methane metabolism|RNA degradation|HIF-1 signaling pathway|AMPK signaling pathway|Glucagon signaling pathway|Central carbon metabolism in cancer|Protein phosphatases and associated proteins|Messenger RNA biogenesis
TEA009803	1291.55	1277.03	1309.1	356.362	383.74	364.252	944.145	764.063	843.646	AT4G38970|AT4G38970|AT4G38970|AT4G38970|AT4G38970|AT4G38970|AT4G38970|AT4G38970	ath00010|ath00030|ath00051|ath00710|ath01100|ath01110|ath01200|ath01230	Glycolysis / Gluconeogenesis|Pentose phosphate pathway|Fructose and mannose metabolism|Carbon fixation in photosynthetic organisms|Metabolic pathways|Biosynthesis of secondary metabolites|Carbon metabolism|Biosynthesis of amino acids	K01623|K01623|K01623|K01623|K01623|K01623|K01623|K01623|K01623	ALDO| ALDO| ALDO| ALDO| ALDO| ALDO| ALDO| ALDO| ALDO	ko00010|ko00030|ko00051|ko00710|ko00680|ko04066|ko04131|ko03036|ko04147	Glycolysis / Gluconeogenesis|Pentose phosphate pathway|Fructose and mannose metabolism|Carbon fixation in photosynthetic organisms|Methane metabolism|HIF-1 signaling pathway|Membrane trafficking|Chromosome and associated proteins|Exosome
TEA003523	9.42541	8.90765	9.85311	3.97854	4.54304	4.06151	3.70249	3.84827	3.55498	AT4G26530|AT4G26530|AT4G26530|AT4G26530|AT4G26530|AT4G26530|AT4G26530|AT4G26530	ath00010|ath00030|ath00051|ath00710|ath01100|ath01110|ath01200|ath01230	Glycolysis / Gluconeogenesis|Pentose phosphate pathway|Fructose and mannose metabolism|Carbon fixation in photosynthetic organisms|Metabolic pathways|Biosynthesis of secondary metabolites|Carbon metabolism|Biosynthesis of amino acids	K01623|K01623|K01623|K01623|K01623|K01623|K01623|K01623|K01623	ALDO| ALDO| ALDO| ALDO| ALDO| ALDO| ALDO| ALDO| ALDO	ko00010|ko00030|ko00051|ko00710|ko00680|ko04066|ko04131|ko03036|ko04147	Glycolysis / Gluconeogenesis|Pentose phosphate pathway|Fructose and mannose metabolism|Carbon fixation in photosynthetic organisms|Methane metabolism|HIF-1 signaling pathway|Membrane trafficking|Chromosome and associated proteins|Exosome
TEA029906	1.12009	1.37027	1.50558	2.65399	2.16699	2.08596	1.12338	0.882063	1.52782	AT3G52930|AT3G52930|AT3G52930|AT3G52930|AT3G52930|AT3G52930|AT3G52930|AT3G52930	ath00010|ath00030|ath00051|ath00710|ath01100|ath01110|ath01200|ath01230	Glycolysis / Gluconeogenesis|Pentose phosphate pathway|Fructose and mannose metabolism|Carbon fixation in photosynthetic organisms|Metabolic pathways|Biosynthesis of secondary metabolites|Carbon metabolism|Biosynthesis of amino acids	K01623|K01623|K01623|K01623|K01623|K01623|K01623|K01623|K01623	ALDO| ALDO| ALDO| ALDO| ALDO| ALDO| ALDO| ALDO| ALDO	ko00010|ko00030|ko00051|ko00710|ko00680|ko04066|ko04131|ko03036|ko04147	Glycolysis / Gluconeogenesis|Pentose phosphate pathway|Fructose and mannose metabolism|Carbon fixation in photosynthetic organisms|Methane metabolism|HIF-1 signaling pathway|Membrane trafficking|Chromosome and associated proteins|Exosome
Novel01490	189.982	200.662	194.67	62.5361	59.3161	60.1969	172.76	184.731	160.509	AT2G21170|AT2G21170|AT2G21170|AT2G21170|AT2G21170|AT2G21170|AT2G21170|AT2G21170	ath00010|ath00051|ath00562|ath00710|ath01100|ath01110|ath01200|ath01230	Glycolysis / Gluconeogenesis|Fructose and mannose metabolism|Inositol phosphate metabolism|Carbon fixation in photosynthetic organisms|Metabolic pathways|Biosynthesis of secondary metabolites|Carbon metabolism|Biosynthesis of amino acids	K01803|K01803|K01803|K01803|K01803	TPI, tpiA| TPI, tpiA| TPI, tpiA| TPI, tpiA| TPI, tpiA	ko00010|ko00051|ko00562|ko00710|ko04147	Glycolysis / Gluconeogenesis|Fructose and mannose metabolism|Inositol phosphate metabolism|Carbon fixation in photosynthetic organisms|Exosome
TEA016369	5.81847	6.18826	6.39545	2.06802	2.60256	2.21005	2.63424	2.65377	2.7101	AT3G55440|AT3G55440|AT3G55440|AT3G55440|AT3G55440|AT3G55440|AT3G55440|AT3G55440	ath00010|ath00051|ath00562|ath00710|ath01100|ath01110|ath01200|ath01230	Glycolysis / Gluconeogenesis|Fructose and mannose metabolism|Inositol phosphate metabolism|Carbon fixation in photosynthetic organisms|Metabolic pathways|Biosynthesis of secondary metabolites|Carbon metabolism|Biosynthesis of amino acids	K01803|K01803|K01803|K01803|K01803	TPI, tpiA| TPI, tpiA| TPI, tpiA| TPI, tpiA| TPI, tpiA	ko00010|ko00051|ko00562|ko00710|ko04147	Glycolysis / Gluconeogenesis|Fructose and mannose metabolism|Inositol phosphate metabolism|Carbon fixation in photosynthetic organisms|Exosome
TEA013044	93.9027	96.5538	98.4378	30.7437	35.108	31.7802	95.0001	86.6476	84.165	AT2G24270|AT2G24270|AT2G24270|AT2G24270	ath00010|ath00030|ath01100|ath01200	Glycolysis / Gluconeogenesis|Pentose phosphate pathway|Metabolic pathways|Carbon metabolism	K00131|K00131	gapN| gapN	ko00010|ko00030	Glycolysis / Gluconeogenesis|Pentose phosphate pathway
Novel00527	7.06518	7.06834	7.02548	5.01613	4.61315	4.79014	2.6581	3.13325	2.99423	AT3G04120|AT3G04120|AT3G04120|AT3G04120|AT3G04120|AT3G04120	ath00010|ath00710|ath01100|ath01110|ath01200|ath01230	Glycolysis / Gluconeogenesis|Carbon fixation in photosynthetic organisms|Metabolic pathways|Biosynthesis of secondary metabolites|Carbon metabolism|Biosynthesis of amino acids	K00134|K00134|K00134|K00134|K00134|K00134|K00134	GAPDH, gapA| GAPDH, gapA| GAPDH, gapA| GAPDH, gapA| GAPDH, gapA| GAPDH, gapA| GAPDH, gapA	ko00010|ko00710|ko04066|ko05010|ko05130|ko04131|ko04147	Glycolysis / Gluconeogenesis|Carbon fixation in photosynthetic organisms|HIF-1 signaling pathway|Alzheimer disease|Pathogenic Escherichia coli infection|Membrane trafficking|Exosome
TEA001150	2.14053	2.19088	2.1508	1.07482	1.00886	0.921981	0.569294	0.834204	0.717011	AT1G13440|AT1G13440|AT1G13440|AT1G13440|AT1G13440|AT1G13440	ath00010|ath00710|ath01100|ath01110|ath01200|ath01230	Glycolysis / Gluconeogenesis|Carbon fixation in photosynthetic organisms|Metabolic pathways|Biosynthesis of secondary metabolites|Carbon metabolism|Biosynthesis of amino acids	K00134|K00134|K00134|K00134|K00134|K00134|K00134	GAPDH, gapA| GAPDH, gapA| GAPDH, gapA| GAPDH, gapA| GAPDH, gapA| GAPDH, gapA| GAPDH, gapA	ko00010|ko00710|ko04066|ko05010|ko05130|ko04131|ko04147	Glycolysis / Gluconeogenesis|Carbon fixation in photosynthetic organisms|HIF-1 signaling pathway|Alzheimer disease|Pathogenic Escherichia coli infection|Membrane trafficking|Exosome
Novel01833	11.2038	9.97529	12.3971	20.6641	20.3797	20.1249	10.3667	9.77468	10.9491	AT1G16300|AT1G16300|AT1G16300|AT1G16300|AT1G16300|AT1G16300	ath00010|ath00710|ath01100|ath01110|ath01200|ath01230	Glycolysis / Gluconeogenesis|Carbon fixation in photosynthetic organisms|Metabolic pathways|Biosynthesis of secondary metabolites|Carbon metabolism|Biosynthesis of amino acids	K00134|K00134|K00134|K00134|K00134|K00134|K00134	GAPDH, gapA| GAPDH, gapA| GAPDH, gapA| GAPDH, gapA| GAPDH, gapA| GAPDH, gapA| GAPDH, gapA	ko00010|ko00710|ko04066|ko05010|ko05130|ko04131|ko04147	Glycolysis / Gluconeogenesis|Carbon fixation in photosynthetic organisms|HIF-1 signaling pathway|Alzheimer disease|Pathogenic Escherichia coli infection|Membrane trafficking|Exosome
Novel00581	16.4825	16.1289	16.7264	8.7773	8.4142	8.19634	7.17398	7.30447	7.67583	AT1G79550|AT1G79550|AT1G79550|AT1G79550|AT1G79550|AT1G79550	ath00010|ath00710|ath01100|ath01110|ath01200|ath01230	Glycolysis / Gluconeogenesis|Carbon fixation in photosynthetic organisms|Metabolic pathways|Biosynthesis of secondary metabolites|Carbon metabolism|Biosynthesis of amino acids	K00927|K00927|K00927|K00927	PGK, pgk| PGK, pgk| PGK, pgk| PGK, pgk	ko00010|ko00710|ko04066|ko04147	Glycolysis / Gluconeogenesis|Carbon fixation in photosynthetic organisms|HIF-1 signaling pathway|Exosome
TEA020015	8.59179	7.96171	8.85784	3.71492	3.74813	3.79659	4.42638	4.06331	3.79993	AT3G12780|AT3G12780|AT3G12780|AT3G12780|AT3G12780|AT3G12780	ath00010|ath00710|ath01100|ath01110|ath01200|ath01230	Glycolysis / Gluconeogenesis|Carbon fixation in photosynthetic organisms|Metabolic pathways|Biosynthesis of secondary metabolites|Carbon metabolism|Biosynthesis of amino acids	K00927|K00927|K00927|K00927	PGK, pgk| PGK, pgk| PGK, pgk| PGK, pgk	ko00010|ko00710|ko04066|ko04147	Glycolysis / Gluconeogenesis|Carbon fixation in photosynthetic organisms|HIF-1 signaling pathway|Exosome
TEA013943	71.598	70.9658	70.2379	99.6503	89.399	100.45	48.3063	43.1249	55.7775	AT1G09780|AT1G09780|AT1G09780|AT1G09780|AT1G09780|AT1G09780	ath00010|ath00260|ath01100|ath01110|ath01200|ath01230	Glycolysis / Gluconeogenesis|Glycine, serine and threonine metabolism|Metabolic pathways|Biosynthesis of secondary metabolites|Carbon metabolism|Biosynthesis of amino acids	K15633|K15633|K15633	gpmI| gpmI| gpmI	ko00010|ko00680|ko00260	Glycolysis / Gluconeogenesis|Methane metabolism|Glycine, serine and threonine metabolism
TEA029474	1.72526	1.7413	1.4388	3.56312	3.07823	4.02316	3.41004	3.63035	3.53228	AT1G74030|AT1G74030|AT1G74030|AT1G74030|AT1G74030|AT1G74030	ath00010|ath01100|ath01110|ath01200|ath01230|ath03018	Glycolysis / Gluconeogenesis|Metabolic pathways|Biosynthesis of secondary metabolites|Carbon metabolism|Biosynthesis of amino acids|RNA degradation	K01689|K01689|K01689|K01689|K01689|K01689	ENO, eno| ENO, eno| ENO, eno| ENO, eno| ENO, eno| ENO, eno	ko00010|ko00680|ko03018|ko04066|ko03019|ko04147	Glycolysis / Gluconeogenesis|Methane metabolism|RNA degradation|HIF-1 signaling pathway|Messenger RNA biogenesis|Exosome
TEA026497	6.82877	5.98285	6.45802	3.27115	2.70092	3.62608	2.81429	3.45226	3.19106	AT2G29560|AT2G29560|AT2G29560|AT2G29560|AT2G29560|AT2G29560	ath00010|ath01100|ath01110|ath01200|ath01230|ath03018	Glycolysis / Gluconeogenesis|Metabolic pathways|Biosynthesis of secondary metabolites|Carbon metabolism|Biosynthesis of amino acids|RNA degradation	K01689|K01689|K01689|K01689|K01689|K01689	ENO, eno| ENO, eno| ENO, eno| ENO, eno| ENO, eno| ENO, eno	ko00010|ko00680|ko03018|ko04066|ko03019|ko04147	Glycolysis / Gluconeogenesis|Methane metabolism|RNA degradation|HIF-1 signaling pathway|Messenger RNA biogenesis|Exosome
TEA008970	58.0555	67.0533	91.2465	118.877	107.981	94.3938	141.519	160.126	129.602	AT4G37870|AT4G37870|AT4G37870|AT4G37870|AT4G37870|AT4G37870|AT4G37870	ath00010|ath00020|ath00620|ath00710|ath01100|ath01110|ath01200	Glycolysis / Gluconeogenesis|Citrate cycle (TCA cycle)|Pyruvate metabolism|Carbon fixation in photosynthetic organisms|Metabolic pathways|Biosynthesis of secondary metabolites|Carbon metabolism	K01610|K01610|K01610|K01610	E4.1.1.49, pckA| E4.1.1.49, pckA| E4.1.1.49, pckA| E4.1.1.49, pckA	ko00010|ko00020|ko00620|ko00710	Glycolysis / Gluconeogenesis|Citrate cycle (TCA cycle)|Pyruvate metabolism|Carbon fixation in photosynthetic organisms
TEA005864	9.92592	10.039	11.5705	21.2602	18.9207	19.4841	24.2096	23.1015	22.0202	AT3G22960|AT3G22960|AT3G22960|AT3G22960|AT3G22960|AT3G22960|AT3G22960	ath00010|ath00230|ath00620|ath01100|ath01110|ath01200|ath01230	Glycolysis / Gluconeogenesis|Purine metabolism|Pyruvate metabolism|Metabolic pathways|Biosynthesis of secondary metabolites|Carbon metabolism|Biosynthesis of amino acids	K00873|K00873|K00873|K00873|K00873|K00873|K00873|K00873|K00873|K00873	PK, pyk| PK, pyk| PK, pyk| PK, pyk| PK, pyk| PK, pyk| PK, pyk| PK, pyk| PK, pyk| PK, pyk	ko00010|ko00620|ko00230|ko04922|ko05203|ko05230|ko04930|ko05165|ko04131|ko04147	Glycolysis / Gluconeogenesis|Pyruvate metabolism|Purine metabolism|Glucagon signaling pathway|Viral carcinogenesis|Central carbon metabolism in cancer|Type II diabetes mellitus|Human papillomavirus infection|Membrane trafficking|Exosome
TEA002518	15.9121	17.4581	17.0849	16.9367	17.1948	17.8126	54.7977	43.9822	48.7604	AT5G52920|AT5G52920|AT5G52920|AT5G52920|AT5G52920|AT5G52920|AT5G52920	ath00010|ath00230|ath00620|ath01100|ath01110|ath01200|ath01230	Glycolysis / Gluconeogenesis|Purine metabolism|Pyruvate metabolism|Metabolic pathways|Biosynthesis of secondary metabolites|Carbon metabolism|Biosynthesis of amino acids	K00873|K00873|K00873|K00873|K00873|K00873|K00873|K00873|K00873|K00873	PK, pyk| PK, pyk| PK, pyk| PK, pyk| PK, pyk| PK, pyk| PK, pyk| PK, pyk| PK, pyk| PK, pyk	ko00010|ko00620|ko00230|ko04922|ko05203|ko05230|ko04930|ko05165|ko04131|ko04147	Glycolysis / Gluconeogenesis|Pyruvate metabolism|Purine metabolism|Glucagon signaling pathway|Viral carcinogenesis|Central carbon metabolism in cancer|Type II diabetes mellitus|Human papillomavirus infection|Membrane trafficking|Exosome
