# Supplementary material for: Integrated metabolomic and transcriptomic analysis reveal the effect of mechanical stress on sugar metabolism in tea leaves (Camellia sinensis) post-harvest
Source: PeerJ. 2023 Feb 8;11:e14869. doi: 10.7717/peerj.14869 (PMC9921968; doi:10.7717/peerj.14869)
Supplement: Supplemental Information 1 [file peerj-11-14869-s001.zip › Supplemental Files/Table S2.xls]

## Sheet: correlation analysis
Table S2 Information of expression patterns of identified genes and metabolites involved in sugar metabolism
Compounds	P-Value (C0 VS C15)	P-Value (C0 VS V15)	P-Value (C15 VS V15)		C0 VS C15	Gene id	Fold Change	P-Value		C0 VS V15	Gene id	Fold Change	P-Value		C15 VS V15	Gene id	Fold Change	P-Value
Glucosamine	0.003	0.024	0.111			AMY1 TEA006966	2.8438	4.41562e-05			TEA021814	4.57444	2.18971e-11			TEA021814	5.95737	1.50135e-11
D(+)-Melezitose O-rhamnoside	5.53001e-07	0.083	9.92121e-07			TPS11 TEA006786	2.72774	7.06482e-07			GolS1 Novel02476	3.45041	1.48345e-08			TEA006272	5.62206	5.06955e-07
Maltotetraose	3.19533e-05	0.02	0.000207792			AMY2 TEA020876	2.61668	8.80206e-06			DIN10 TEA003419	3.02656	7.50088e-09			PFK3 TEA002969	3.99358	2.23802e-06
D-(+)-Sucrose	6.31897e-05	0.000159941	0.186			BAM1 TEA008554	2.49634	8.57611e-05			UGP2 TEA022671	2.94955	0.000321273			GolS1 Novel02476	3.54866	1.38703e-08
D(+)-Melezitose	0.000232457	0.43	0.000435566			TRE1 Novel00285	2.40187	0.000395746			PFK3 TEA002969	2.94405	4.72006e-06			TEA009658	3.54569	5.21548e-07
D(+)-Glucose	0.007	0.312	0.027			USP TEA023008	2.3189	1.94876e-06			PKp-α TEA005864	2.92419	1.61314e-05			UGP2 TEA022671	2.99846	0.000306937
DL-Arabinose	0.553	0.88	0.463			INV Novel00364	2.23997	0.000123869			UGP1 Novel07188	2.85184	1.43759e-07			UGP1 Novel07188	2.97502	1.26007e-07
N-Acetyl-D-glucosamine	0.03	0.001	0.02			SUS3 TEA017533	2.17466	0.000231712			HXK1 TEA005890	2.73173	8.85005e-07			TIM Novel01490	2.84538	2.01992e-06
D-Glucose 6-phosphate	0.328	0.002	0.007			ENO1 TEA029474	2.17405	0.00021523			GolS4 TEA004752	2.724	5.73839e-06			PKp-α TEA005864	2.84037	1.76449e-05
D-Sedoheptuiose 7-phosphate	0.007	0.004	0.635			TEA005699	2.08264	5.77789e-08			PKp-β TEA002518	2.63608	2.53938e-05			ALDH11A3 TEA013044	2.7226	1.76144e-06
D-Fructose 6-phosphate	0.002	9.87439e-07	5.34049e-06			TEA029877	2.06404	1.83316e-05			AMY2 TEA020876	1.80834	0.01			FBA2 TEA009803	2.31072	3.29146e-05
Galactinol	0.001	0.003	0.441			INV TEA004824	1.90488	0.000452289			TEA029877	2.38525	3.92661e-06			GolS4 TEA004752	2.12546	1.62451e-05
Glucose-1-phosphate	0.012	0.000243011	0.006			PCK1 TEA008970	1.89199	4.19145e-05			SUS3 TEA017533	2.26565	0.000153036			ADG1 Novel01033	2.00656	2.76038e-05
D-(+)-Mannose	0.526	0.163	0.064			PKp-β TEA002518	1.83119	0.001			PCK1 TEA008970	2.19851	7.56594e-06			HXK1 TEA005890	1.97203	3.90942e-06
D-(+)-Galactose	0.589	0.068	0.149			GAPCP-2 Novel01833	1.82179	7.57667e-06			ENO1 TEA029474	2.15533	0.000235252			APL2 TEA022053	1.87439	0.07
D-Fructose 6-phosphate-disodium salt	0.44	1.6399e-06	2.14996e-06			TEA014418	1.81019	0.000372535			USP TEA023008	2.07856	6.36255e-06			DIN10 TEA003419	1.68903	1.44817e-07
Melibiose	0.867	0.946	0.921			DIN10 TEA003419	1.7919	2.02096e-06			TEA006272	1.81762	1.75962e-05			PHS1 Novel00824	1.49938	0.008
Panose	0.736	0.189	0.302			FBA8 TEA029906	1.72849	0.006			INV Novel00364	1.69144	0.003			PKp-β TEA002518	1.43954	0.001
Sucralose	0.702	0.274	0.453			INV TEA030087	1.63617	0.000167952			AMY1 TEA006966	1.46428	0.039			TEA017519	1.23084	0.018
						HXK1 TEA005890	1.38524	0.004			INV TEA004824	1.27836	0.077			TPI TEA016369	1.16241	0.099
						iPGAM1 TEA013943	1.36042	0.001			BAM1 TEA008554	1.16754	0.336			PCK1 TEA008970	1.16201	0.011
						UGE1 Novel01353	1.32259	0.18			TRE1 Novel00285	1.15403	0.466			TEA029877	1.15562	0.01
						GolS4 TEA004752	1.2816	0.051			TPS11 TEA006786	1.14592	0.123			AGAL1 TEA032246	1.12294	0.498
						UGE5 TEA005682	1.2503	0.001			TEA005699	1.03779	0.302			PGK1 TEA020015	1.09147	0.24
						SUS4 TEA032084	1.12699	0.4			TEA009658	1.00619	0.854			APL3 TEA023084	1.08398	0.277
						PKp-α TEA005864	1.02951	0.854			GAPCP-2 Novel01833	0.925967	0.248			STS TEA017549	1.07791	0.464
						UGP2 TEA022671	0.983691	0.953			ALDH11A3 TEA013044	0.920104	0.047			FBP TEA014542	1.0766	0.128
						GolS1 Novel02476	0.972313	0.662			INV TEA030087	0.89578	0.224			APS2 TEA033194	1.04303	0.779
						UGP1 Novel07188	0.958593	0.557			TEA014418	0.888081	0.36			SUS3 TEA017533	1.04184	0.567
						TEA025597	0.9255	0.273			TIM Novel01490	0.884994	0.012			TEA027828	1.03421	0.546
						TEA021814	0.767862	0.000228637			FBA8 TEA029906	0.884212	0.528			TEA007010	1.0321	0.594
						PFK3 TEA002969	0.737196	0.082			UGE5 TEA005682	0.773072	0.002			SS2 TEA014319	1.01359	0.748
						GAPC1 Novel00527	0.681479	5.54804e-06			iPGAM1 TEA013943	0.691764	0.002			SBE2.2 TEA022679	1.00786	0.903
						TEA025045	0.63614	7.42928e-07			FBA2 TEA009803	0.658089	5.44437e-05			AMY2 TEA020876	1.80834	0.00031104
						PGI1 TEA005441	0.62739	7.37839e-05			ADG1 Novel01033	0.560492	1.07634e-07			ENO1 TEA029474	0.991389	0.904
						ATTPS6 TEA015991	0.62665	0.000200468			APL2 TEA022053	0.543182	0.000332536			ENOC TEA026497	0.985358	0.893
						TPS5 TEA021945	0.615435	0.01			PGI1 TEA005441	0.49761	1.32183e-05			FBP TEA018382	0.984324	0.706
						AGAL2 TEA032239	0.60441	2.78311e-05			SBE2.2 TEA022679	0.497242	3.07445e-06			PGM3 TEA018031	0.959374	0.036
						TPS2 TEA002701	0.564256	1.81275e-06			TEA017519	0.496536	2.26471e-06			TPS9 TEA018704	0.906117	0.056
						TPS9 TEA018704	0.542574	7.16385e-07			TPS2 TEA002701	0.495198	7.58963e-07			USP TEA023008	0.896357	0.017
						TPS1 TEA018870	0.53606	1.54684e-05			TPS5 TEA021945	0.493346	0.000164866			FBA5 TEA003523	0.882592	0.123
						PHS2 Novel01109	0.527363	0.000123026			TPS9 TEA018704	0.491636	3.82721e-07			TPS1 TEA018870	0.878981	0.129
						SBE2.1 TEA021411	0.518246	5.67674e-05			STS TEA017549	0.491454	3.04102e-05			TPS2 TEA002701	0.877612	0.028
						PGK Novel00581	0.514572	4.11074e-08			ENOC TEA026497	0.490804	6.47204e-05			PGK Novel00581	0.872633	0.004
						ENOC TEA026497	0.498097	7.02543e-05			SUS4 TEA032084	0.489658	0.011			TPS5 TEA021945	0.801622	0.92
						SBE2.2 TEA022679	0.493367	2.93853e-06			TEA027828	0.488431	9.43606e-07			PHS2 Novel01109	0.798556	0.097
						PGM3 TEA018031	0.48788	6.05187e-10			PGK1 TEA020015	0.483627	3.04896e-06			PGI1 TEA005441	0.793142	0.016
						FBP TEA018382	0.479606	1.56377e-07			TEA025597	0.482218	0.000156896			SBE2.1 TEA021411	0.781444	0.056
						TEA027828	0.472274	7.84798e-07			TEA007010	0.481577	1.19224e-06			AGAL2 TEA032239	0.767124	0.007
						TEA007010	0.466601	1.00727e-06			AGAL1 TEA032246	0.481398	0.000396091			INV Novel00364	0.755118	0.008
						SS2 TEA014319	0.466021	1.26373e-07			APS2 TEA033194	0.480891	0.000257181			ATTPS6 TEA015991	0.75014	0.015
						GAPC2 TEA001150	0.463679	4.07576e-06			SS2 TEA014319	0.472356	1.35691e-07			TEA025045	0.741077	7.56308e-05
						APS2 TEA033194	0.461054	0.00020902			FBP TEA018382	0.472088	1.43566e-07			GAPC2 TEA001150	0.705505	0.007
						STS TEA017549	0.455931	2.05915e-05			TEA025045	0.471429	8.05295e-08			INV TEA004824	0.671097	0.003
						FBA5 TEA003523	0.446428	1.39047e-06			TPS1 TEA018870	0.471186	7.21184e-06			UGE5 TEA005682	0.618308	3.71775e-05
						PGK1 TEA020015	0.443095	1.95281e-06			ATTPS6 TEA015991	0.470076	2.75169e-05			GAPC1 Novel00527	0.609288	1.57904e-05
						AGAL1 TEA032246	0.428694	0.000232949			PGM3 TEA018031	0.468059	4.81997e-10			INV TEA030087	0.547484	7.1478e-05
						APL3 TEA023084	0.422088	1.18661e-06			AGAL2 TEA032239	0.463657	4.72812e-06			TEA025597	0.521035	0.000369926
						FBP TEA014542	0.41864	6.1568e-08			APL3 TEA023084	0.457534	1.72523e-06			AMY1 TEA006966	0.514902	0.000226649
						TEA017519	0.403412	8.30099e-07			UGE1 Novel01353	0.457318	0.02			FBA8 TEA029906	0.511553	0.003
						TPI TEA016369	0.373903	9.7336e-07			FBP TEA014542	0.450708	8.63793e-08			iPGAM1 TEA013943	0.508494	2.83396e-05
						ALDH11A3 TEA013044	0.33795	8.22908e-07			PGK Novel00581	0.449033	1.92846e-08			GAPCP-2 Novel01833	0.508274	4.5702e-06
						TEA006272	0.323301	5.23008e-05			TPI TEA016369	0.434629	1.77976e-06			TEA005699	0.498305	7.14294e-08
						TIM Novel01490	0.311028	6.85402e-07			PHS2 Novel01109	0.421129	3.88734e-05			TEA014418	0.490602	0.000182633
						APL2 TEA022053	0.289791	2.76392e-05			PHS1 Novel00824	0.417432	3.41359e-06			TRE1 Novel00285	0.48047	0.01
						FBA2 TEA009803	0.284798	7.29034e-07			GAPC1 Novel00527	0.415217	1.52072e-07			BAM1 TEA008554	0.467699	0.000167166
						TEA009658	0.283778	5.48883e-07			SBE2.1 TEA021411	0.40498	1.6834e-05			SUS4 TEA032084	0.434484	0.04
						ADG1 Novel01033	0.279329	1.07634e-07			FBA5 TEA003523	0.394014	8.13824e-07			TPS11 TEA006786	0.420097	1.19163e-06
						PHS1 Novel00824	0.278403	9.64592e-07			GAPC2 TEA001150	0.327128	1.06897e-06			UGE1 Novel01353	0.345775	0.000131491
